# Supplementary material for: Flow Cytometry Bioinformatics
Source: PLoS Comput Biol. 2013 Dec 5;9(12):e1003365. doi: 10.1371/journal.pcbi.1003365 (PMC3867282; doi:10.1371/journal.pcbi.1003365)
Supplement: Text S1 — Version history of the text file. (XML) [file pcbi.1003365.s001.xml]

<mediawiki xmlns="http://www.mediawiki.org/xml/export-0.7/" xmlns:xsi="http://www.w3.org/2001/XMLSchema-instance" xsi:schemaLocation="http://www.mediawiki.org/xml/export-0.7/ http://www.mediawiki.org/xml/export-0.7.xsd" version="0.7" xml:lang="en">
  <siteinfo>
    <sitename>PLoSWiki</sitename>
    <base>http://topicpages.ploscompbiol.org/wiki/Main_Page</base>
    <generator>MediaWiki 1.20.4</generator>
    <case>first-letter</case>
    <namespaces>
      <namespace key="-2" case="first-letter">Media</namespace>
      <namespace key="-1" case="first-letter">Special</namespace>
      <namespace key="0" case="first-letter" />
      <namespace key="1" case="first-letter">Talk</namespace>
      <namespace key="2" case="first-letter">User</namespace>
      <namespace key="3" case="first-letter">User talk</namespace>
      <namespace key="4" case="first-letter">PLoSWiki</namespace>
      <namespace key="5" case="first-letter">PLoSWiki talk</namespace>
      <namespace key="6" case="first-letter">File</namespace>
      <namespace key="7" case="first-letter">File talk</namespace>
      <namespace key="8" case="first-letter">MediaWiki</namespace>
      <namespace key="9" case="first-letter">MediaWiki talk</namespace>
      <namespace key="10" case="first-letter">Template</namespace>
      <namespace key="11" case="first-letter">Template talk</namespace>
      <namespace key="12" case="first-letter">Help</namespace>
      <namespace key="13" case="first-letter">Help talk</namespace>
      <namespace key="14" case="first-letter">Category</namespace>
      <namespace key="15" case="first-letter">Category talk</namespace>
    </namespaces>
  </siteinfo>
  <page>
    <title>Flow cytometry bioinformatics</title>
    <ns>0</ns>
    <id>138</id>
    <revision>
      <id>1376</id>
      <timestamp>2012-07-24T21:55:48Z</timestamp>
      <contributor>
        <username>Kierano</username>
        <id>18</id>
      </contributor>
      <comment>Create article skeleton</comment>
      <sha1>kmd0yspu3jggvp5nxr5yt55n0aax6li</sha1>
      <text xml:space="preserve" bytes="1120">==Flow cytometry data==
===Techniques===
===Uses===

==Data formats and interchange==
===History===
===The FCS 3.1 standard===
===Other standards===

==Transformation==
-Log
-Arcsin, etc
-Logicle/biexponential
-Comparison of transformations

==Quality control==
-Platecore
-FlowQ

==Identifying cellular phenotypes==
===Gating===
-Manual gating (and list common commercial software)
-

-Image showing overplotting of automated gating from FlowCAP 

===Probability binning===
-PB paper (Mario)
-FlowFP

-Image: FlowFP plot

===Combinatorial gating===
-FlowType
-Functionality from FlowJo

-Image: flowType pipeline?

===Spanning tree progression of density normalized events===
-Image: SPADE tree

==Diagnosis and discovery==
-Definition and distinction
-Classification
-Simplified Presentation of Incredibly Complex Evaluations (SPICE)
-Statistical tests (incl Survival Analysis)


==Public data and software==
===Bioconductor===
===Genepattern===
===Cytobank===
===ImmPort===
===FlowRepository===

==Open problems==
-Summarizing results of high-D data
-Memory and time complexity issues
-Visualization
-Cloud computing?</text>
    </revision>
    <revision>
      <id>1377</id>
      <parentid>1376</parentid>
      <timestamp>2012-07-24T22:04:37Z</timestamp>
      <contributor>
        <username>Kierano</username>
        <id>18</id>
      </contributor>
      <comment>First line of introduction</comment>
      <sha1>tb07zhwwz3wwjtcwdcfmvlx852pf26k</sha1>
      <text xml:space="preserve" bytes="1317">[[Flow cytometry data analysis]] is the application of methods from [[bioinformatics]], [[computational statistics]] and [[machine learning]] to [[data analysis|analyze]] [[flow cytometry]] data.

==Flow cytometry data==
===Techniques===
===Uses===

==Data formats and interchange==
===History===
===The FCS 3.1 standard===
===Other standards===

==Transformation==
-Log
-Arcsin, etc
-Logicle/biexponential
-Comparison of transformations

==Quality control==
-Platecore
-FlowQ

==Identifying cellular phenotypes==
===Gating===
-Manual gating (and list common commercial software)
-

-Image showing overplotting of automated gating from FlowCAP 

===Probability binning===
-PB paper (Mario)
-FlowFP

-Image: FlowFP plot

===Combinatorial gating===
-FlowType
-Functionality from FlowJo

-Image: flowType pipeline?

===Spanning tree progression of density normalized events===
-Image: SPADE tree

==Diagnosis and discovery==
-Definition and distinction
-Classification
-Simplified Presentation of Incredibly Complex Evaluations (SPICE)
-Statistical tests (incl Survival Analysis)


==Public data and software==
===Bioconductor===
===Genepattern===
===Cytobank===
===ImmPort===
===FlowRepository===

==Open problems==
-Summarizing results of high-D data
-Memory and time complexity issues
-Visualization
-Cloud computing?</text>
    </revision>
    <revision>
      <id>2044</id>
      <parentid>1377</parentid>
      <timestamp>2012-11-27T22:41:49Z</timestamp>
      <contributor>
        <username>Spencer Bliven</username>
        <id>1</id>
      </contributor>
      <minor/>
      <comment>Adding  [[Category:PLoS Computational Biology drafts]]</comment>
      <sha1>fqgnqdbhfvq664pk3w04eplp3klodeo</sha1>
      <text xml:space="preserve" bytes="1366">[[Flow cytometry data analysis]] is the application of methods from [[bioinformatics]], [[computational statistics]] and [[machine learning]] to [[data analysis|analyze]] [[flow cytometry]] data.

==Flow cytometry data==
===Techniques===
===Uses===

==Data formats and interchange==
===History===
===The FCS 3.1 standard===
===Other standards===

==Transformation==
-Log
-Arcsin, etc
-Logicle/biexponential
-Comparison of transformations

==Quality control==
-Platecore
-FlowQ

==Identifying cellular phenotypes==
===Gating===
-Manual gating (and list common commercial software)
-

-Image showing overplotting of automated gating from FlowCAP 

===Probability binning===
-PB paper (Mario)
-FlowFP

-Image: FlowFP plot

===Combinatorial gating===
-FlowType
-Functionality from FlowJo

-Image: flowType pipeline?

===Spanning tree progression of density normalized events===
-Image: SPADE tree

==Diagnosis and discovery==
-Definition and distinction
-Classification
-Simplified Presentation of Incredibly Complex Evaluations (SPICE)
-Statistical tests (incl Survival Analysis)


==Public data and software==
===Bioconductor===
===Genepattern===
===Cytobank===
===ImmPort===
===FlowRepository===

==Open problems==
-Summarizing results of high-D data
-Memory and time complexity issues
-Visualization
-Cloud computing?


[[Category:PLoS Computational Biology drafts]]</text>
    </revision>
    <revision>
      <id>2201</id>
      <parentid>2044</parentid>
      <timestamp>2012-12-18T00:21:40Z</timestamp>
      <contributor>
        <username>Daniel Mietchen</username>
        <id>5</id>
      </contributor>
      <minor/>
      <comment>formatting of links to Wikipedia</comment>
      <sha1>eb0lvou54r1jggoqm789n1gar8bevgg</sha1>
      <text xml:space="preserve" bytes="1453">[[Flow cytometry data analysis]] is the application of methods from [[wp:bioinformatics|bioinformatics]], [[wp:computational statistics|computational statistics]] and [[wp:machine learning|machine learning]] to [[wp:data analysis|analyze]] [[wp:flow cytometry|flow cytometry]] data.

==Flow cytometry data==
===Techniques===
===Uses===

==Data formats and interchange==
===History===
===The FCS 3.1 standard===
===Other standards===

==Transformation==
-Log
-Arcsin, etc
-Logicle/biexponential
-Comparison of transformations

==Quality control==
-Platecore
-FlowQ

==Identifying cellular phenotypes==
===Gating===
-Manual gating (and list common commercial software)
-

-Image showing overplotting of automated gating from FlowCAP 

===Probability binning===
-PB paper (Mario)
-FlowFP

-Image: FlowFP plot

===Combinatorial gating===
-FlowType
-Functionality from FlowJo

-Image: flowType pipeline?

===Spanning tree progression of density normalized events===
-Image: SPADE tree

==Diagnosis and discovery==
-Definition and distinction
-Classification
-Simplified Presentation of Incredibly Complex Evaluations (SPICE)
-Statistical tests (incl Survival Analysis)


==Public data and software==
===Bioconductor===
===Genepattern===
===Cytobank===
===ImmPort===
===FlowRepository===

==Open problems==
-Summarizing results of high-D data
-Memory and time complexity issues
-Visualization
-Cloud computing?


[[Category:PLoS Computational Biology drafts]]</text>
    </revision>
    <revision>
      <id>2284</id>
      <parentid>2201</parentid>
      <timestamp>2013-02-10T06:55:05Z</timestamp>
      <contributor>
        <username>Kierano</username>
        <id>18</id>
      </contributor>
      <comment>/* Transformation */ First sentence test</comment>
      <sha1>hjqjz3n8v4r6rnjev4hu0rx6mddrci0</sha1>
      <text xml:space="preserve" bytes="1642">[[Flow cytometry data analysis]] is the application of methods from [[wp:bioinformatics|bioinformatics]], [[wp:computational statistics|computational statistics]] and [[wp:machine learning|machine learning]] to [[wp:data analysis|analyze]] [[wp:flow cytometry|flow cytometry]] data.

==Flow cytometry data==
===Techniques===
===Uses===

==Data formats and interchange==
===History===
===The FCS 3.1 standard===
===Other standards===

==Transformation==
Cell populations detected by flow cytometry are often described as being approximately [[Log-normal distribution|log-normal]]. &lt;ref name=shapiro&gt;{{Cite isbn|0-471-41125-6|page=235}}&lt;/ref&gt;

-Log
-Arcsin, etc
-Logicle/biexponential
-Comparison of transformations

==Quality control==
-Platecore
-FlowQ

==Identifying cellular phenotypes==
===Gating===
-Manual gating (and list common commercial software)
-

-Image showing overplotting of automated gating from FlowCAP 

===Probability binning===
-PB paper (Mario)
-FlowFP

-Image: FlowFP plot

===Combinatorial gating===
-FlowType
-Functionality from FlowJo

-Image: flowType pipeline?

===Spanning tree progression of density normalized events===
-Image: SPADE tree

==Diagnosis and discovery==
-Definition and distinction
-Classification
-Simplified Presentation of Incredibly Complex Evaluations (SPICE)
-Statistical tests (incl Survival Analysis)


==Public data and software==
===Bioconductor===
===Genepattern===
===Cytobank===
===ImmPort===
===FlowRepository===

==Open problems==
-Summarizing results of high-D data
-Memory and time complexity issues
-Visualization
-Cloud computing?


[[Category:PLoS Computational Biology drafts]]</text>
    </revision>
    <revision>
      <id>2285</id>
      <parentid>2284</parentid>
      <timestamp>2013-02-10T06:55:36Z</timestamp>
      <contributor>
        <username>Kierano</username>
        <id>18</id>
      </contributor>
      <comment>/* Open problems */ Add ref section</comment>
      <sha1>22vm5nkr9m77cv6bmsih12ep4nbswja</sha1>
      <text xml:space="preserve" bytes="1672">[[Flow cytometry data analysis]] is the application of methods from [[wp:bioinformatics|bioinformatics]], [[wp:computational statistics|computational statistics]] and [[wp:machine learning|machine learning]] to [[wp:data analysis|analyze]] [[wp:flow cytometry|flow cytometry]] data.

==Flow cytometry data==
===Techniques===
===Uses===

==Data formats and interchange==
===History===
===The FCS 3.1 standard===
===Other standards===

==Transformation==
Cell populations detected by flow cytometry are often described as being approximately [[Log-normal distribution|log-normal]]. &lt;ref name=shapiro&gt;{{Cite isbn|0-471-41125-6|page=235}}&lt;/ref&gt;

-Log
-Arcsin, etc
-Logicle/biexponential
-Comparison of transformations

==Quality control==
-Platecore
-FlowQ

==Identifying cellular phenotypes==
===Gating===
-Manual gating (and list common commercial software)
-

-Image showing overplotting of automated gating from FlowCAP 

===Probability binning===
-PB paper (Mario)
-FlowFP

-Image: FlowFP plot

===Combinatorial gating===
-FlowType
-Functionality from FlowJo

-Image: flowType pipeline?

===Spanning tree progression of density normalized events===
-Image: SPADE tree

==Diagnosis and discovery==
-Definition and distinction
-Classification
-Simplified Presentation of Incredibly Complex Evaluations (SPICE)
-Statistical tests (incl Survival Analysis)


==Public data and software==
===Bioconductor===
===Genepattern===
===Cytobank===
===ImmPort===
===FlowRepository===

==Open problems==
-Summarizing results of high-D data
-Memory and time complexity issues
-Visualization
-Cloud computing?


==References==
&lt;references/&gt;

[[Category:PLoS Computational Biology drafts]]</text>
    </revision>
    <revision>
      <id>2287</id>
      <parentid>2285</parentid>
      <timestamp>2013-02-10T06:57:41Z</timestamp>
      <contributor>
        <username>Kierano</username>
        <id>18</id>
      </contributor>
      <minor/>
      <comment>/* Transformation */ Test ISBN 2</comment>
      <sha1>i6bl4gchxsvorljmbyc07umtlqwz26t</sha1>
      <text xml:space="preserve" bytes="1669">[[Flow cytometry data analysis]] is the application of methods from [[wp:bioinformatics|bioinformatics]], [[wp:computational statistics|computational statistics]] and [[wp:machine learning|machine learning]] to [[wp:data analysis|analyze]] [[wp:flow cytometry|flow cytometry]] data.

==Flow cytometry data==
===Techniques===
===Uses===

==Data formats and interchange==
===History===
===The FCS 3.1 standard===
===Other standards===

==Transformation==
Cell populations detected by flow cytometry are often described as being approximately [[Log-normal distribution|log-normal]]. &lt;ref name=shapiro&gt;{{Cite isbn|0471411256|page=235}}&lt;/ref&gt;

-Log
-Arcsin, etc
-Logicle/biexponential
-Comparison of transformations

==Quality control==
-Platecore
-FlowQ

==Identifying cellular phenotypes==
===Gating===
-Manual gating (and list common commercial software)
-

-Image showing overplotting of automated gating from FlowCAP 

===Probability binning===
-PB paper (Mario)
-FlowFP

-Image: FlowFP plot

===Combinatorial gating===
-FlowType
-Functionality from FlowJo

-Image: flowType pipeline?

===Spanning tree progression of density normalized events===
-Image: SPADE tree

==Diagnosis and discovery==
-Definition and distinction
-Classification
-Simplified Presentation of Incredibly Complex Evaluations (SPICE)
-Statistical tests (incl Survival Analysis)


==Public data and software==
===Bioconductor===
===Genepattern===
===Cytobank===
===ImmPort===
===FlowRepository===

==Open problems==
-Summarizing results of high-D data
-Memory and time complexity issues
-Visualization
-Cloud computing?


==References==
&lt;references/&gt;

[[Category:PLoS Computational Biology drafts]]</text>
    </revision>
    <revision>
      <id>2288</id>
      <parentid>2287</parentid>
      <timestamp>2013-02-10T07:01:14Z</timestamp>
      <contributor>
        <username>Kierano</username>
        <id>18</id>
      </contributor>
      <minor/>
      <comment>/* Transformation */ Test 3</comment>
      <sha1>on9rdlg1az43ceslcn110bzmzcevu2n</sha1>
      <text xml:space="preserve" bytes="1660">[[Flow cytometry data analysis]] is the application of methods from [[wp:bioinformatics|bioinformatics]], [[wp:computational statistics|computational statistics]] and [[wp:machine learning|machine learning]] to [[wp:data analysis|analyze]] [[wp:flow cytometry|flow cytometry]] data.

==Flow cytometry data==
===Techniques===
===Uses===

==Data formats and interchange==
===History===
===The FCS 3.1 standard===
===Other standards===

==Transformation==
Cell populations detected by flow cytometry are often described as being approximately [[Log-normal distribution|log-normal]]. &lt;ref name=shapiro&gt;{{Cite isbn|0471411256}}&lt;/ref&gt;

-Log
-Arcsin, etc
-Logicle/biexponential
-Comparison of transformations

==Quality control==
-Platecore
-FlowQ

==Identifying cellular phenotypes==
===Gating===
-Manual gating (and list common commercial software)
-

-Image showing overplotting of automated gating from FlowCAP 

===Probability binning===
-PB paper (Mario)
-FlowFP

-Image: FlowFP plot

===Combinatorial gating===
-FlowType
-Functionality from FlowJo

-Image: flowType pipeline?

===Spanning tree progression of density normalized events===
-Image: SPADE tree

==Diagnosis and discovery==
-Definition and distinction
-Classification
-Simplified Presentation of Incredibly Complex Evaluations (SPICE)
-Statistical tests (incl Survival Analysis)


==Public data and software==
===Bioconductor===
===Genepattern===
===Cytobank===
===ImmPort===
===FlowRepository===

==Open problems==
-Summarizing results of high-D data
-Memory and time complexity issues
-Visualization
-Cloud computing?


==References==
&lt;references/&gt;

[[Category:PLoS Computational Biology drafts]]</text>
    </revision>
    <revision>
      <id>2290</id>
      <parentid>2288</parentid>
      <timestamp>2013-02-10T07:16:21Z</timestamp>
      <contributor>
        <username>Kierano</username>
        <id>18</id>
      </contributor>
      <minor/>
      <comment>/* Transformation */ Ok this should work.</comment>
      <sha1>346ghxlhvn42tophchhmklkx8mfc6bl</sha1>
      <text xml:space="preserve" bytes="1840">[[Flow cytometry data analysis]] is the application of methods from [[wp:bioinformatics|bioinformatics]], [[wp:computational statistics|computational statistics]] and [[wp:machine learning|machine learning]] to [[wp:data analysis|analyze]] [[wp:flow cytometry|flow cytometry]] data.

==Flow cytometry data==
===Techniques===
===Uses===

==Data formats and interchange==
===History===
===The FCS 3.1 standard===
===Other standards===

==Transformation==
Cell populations detected by flow cytometry are often described as being approximately [[Log-normal distribution|log-normal]]. &lt;ref name=shapiro&gt;{{Cite book  | last1 = Shapiro | first1 = Howard M. (Howard Maurice) | title = Practical flow cytometr | date = 2003 | publisher = Wiley-Liss | location = New York | isbn = 0-471-41125-6 | pages = 235 }} &lt;/ref&gt;

-Log
-Arcsin, etc
-Logicle/biexponential
-Comparison of transformations

==Quality control==
-Platecore
-FlowQ

==Identifying cellular phenotypes==
===Gating===
-Manual gating (and list common commercial software)
-

-Image showing overplotting of automated gating from FlowCAP 

===Probability binning===
-PB paper (Mario)
-FlowFP

-Image: FlowFP plot

===Combinatorial gating===
-FlowType
-Functionality from FlowJo

-Image: flowType pipeline?

===Spanning tree progression of density normalized events===
-Image: SPADE tree

==Diagnosis and discovery==
-Definition and distinction
-Classification
-Simplified Presentation of Incredibly Complex Evaluations (SPICE)
-Statistical tests (incl Survival Analysis)


==Public data and software==
===Bioconductor===
===Genepattern===
===Cytobank===
===ImmPort===
===FlowRepository===

==Open problems==
-Summarizing results of high-D data
-Memory and time complexity issues
-Visualization
-Cloud computing?


==References==
&lt;references/&gt;

[[Category:PLoS Computational Biology drafts]]</text>
    </revision>
    <revision>
      <id>2294</id>
      <parentid>2290</parentid>
      <timestamp>2013-02-10T07:21:45Z</timestamp>
      <contributor>
        <username>Kierano</username>
        <id>18</id>
      </contributor>
      <minor/>
      <comment>/* Transformation */ WP-format wikilink</comment>
      <sha1>4blvys713yjlebd5lqutk7yevjq18q1</sha1>
      <text xml:space="preserve" bytes="1843">[[Flow cytometry data analysis]] is the application of methods from [[wp:bioinformatics|bioinformatics]], [[wp:computational statistics|computational statistics]] and [[wp:machine learning|machine learning]] to [[wp:data analysis|analyze]] [[wp:flow cytometry|flow cytometry]] data.

==Flow cytometry data==
===Techniques===
===Uses===

==Data formats and interchange==
===History===
===The FCS 3.1 standard===
===Other standards===

==Transformation==
Cell populations detected by flow cytometry are often described as being approximately [[wp:Log-normal distribution|log-normal]]. &lt;ref name=shapiro&gt;{{Cite book  | last1 = Shapiro | first1 = Howard M. (Howard Maurice) | title = Practical flow cytometr | date = 2003 | publisher = Wiley-Liss | location = New York | isbn = 0-471-41125-6 | pages = 235 }} &lt;/ref&gt;

-Log
-Arcsin, etc
-Logicle/biexponential
-Comparison of transformations

==Quality control==
-Platecore
-FlowQ

==Identifying cellular phenotypes==
===Gating===
-Manual gating (and list common commercial software)
-

-Image showing overplotting of automated gating from FlowCAP 

===Probability binning===
-PB paper (Mario)
-FlowFP

-Image: FlowFP plot

===Combinatorial gating===
-FlowType
-Functionality from FlowJo

-Image: flowType pipeline?

===Spanning tree progression of density normalized events===
-Image: SPADE tree

==Diagnosis and discovery==
-Definition and distinction
-Classification
-Simplified Presentation of Incredibly Complex Evaluations (SPICE)
-Statistical tests (incl Survival Analysis)


==Public data and software==
===Bioconductor===
===Genepattern===
===Cytobank===
===ImmPort===
===FlowRepository===

==Open problems==
-Summarizing results of high-D data
-Memory and time complexity issues
-Visualization
-Cloud computing?


==References==
&lt;references/&gt;

[[Category:PLoS Computational Biology drafts]]</text>
    </revision>
    <revision>
      <id>2295</id>
      <parentid>2294</parentid>
      <timestamp>2013-02-10T07:23:58Z</timestamp>
      <contributor>
        <username>Kierano</username>
        <id>18</id>
      </contributor>
      <comment>/* Transformation */</comment>
      <sha1>nqflj0zvevbjaijnapgv7bdwx213nlc</sha1>
      <text xml:space="preserve" bytes="1827">[[Flow cytometry data analysis]] is the application of methods from [[wp:bioinformatics|bioinformatics]], [[wp:computational statistics|computational statistics]] and [[wp:machine learning|machine learning]] to [[wp:data analysis|analyze]] [[wp:flow cytometry|flow cytometry]] data.

==Flow cytometry data==
===Techniques===
===Uses===

==Data formats and interchange==
===History===
===The FCS 3.1 standard===
===Other standards===

==Transformation==
Cell populations detected by flow cytometry are often described as being approximately [[wp:Log-normal distribution|log-normal]]. &lt;ref name=shapiro&gt;{{Cite book  | last1 = Shapiro | first1 = Howard M. | title = Practical flow cytometry | date = 2003 | publisher = Wiley-Liss | location = New York | isbn = 0-471-41125-6 | pages = 235 }} &lt;/ref&gt;

-Log
-Arcsin, etc
-Logicle/biexponential
-Comparison of transformations

==Quality control==
-Platecore
-FlowQ

==Identifying cellular phenotypes==
===Gating===
-Manual gating (and list common commercial software)
-

-Image showing overplotting of automated gating from FlowCAP 

===Probability binning===
-PB paper (Mario)
-FlowFP

-Image: FlowFP plot

===Combinatorial gating===
-FlowType
-Functionality from FlowJo

-Image: flowType pipeline?

===Spanning tree progression of density normalized events===
-Image: SPADE tree

==Diagnosis and discovery==
-Definition and distinction
-Classification
-Simplified Presentation of Incredibly Complex Evaluations (SPICE)
-Statistical tests (incl Survival Analysis)


==Public data and software==
===Bioconductor===
===Genepattern===
===Cytobank===
===ImmPort===
===FlowRepository===

==Open problems==
-Summarizing results of high-D data
-Memory and time complexity issues
-Visualization
-Cloud computing?


==References==
&lt;references/&gt;

[[Category:PLoS Computational Biology drafts]]</text>
    </revision>
    <revision>
      <id>2296</id>
      <parentid>2295</parentid>
      <timestamp>2013-02-10T07:47:46Z</timestamp>
      <contributor>
        <username>Kierano</username>
        <id>18</id>
      </contributor>
      <comment>/* Transformation */ Fleshed out section.</comment>
      <sha1>svokd2y1tz9lpweoqkf8jshsqswx0hl</sha1>
      <text xml:space="preserve" bytes="2870">[[Flow cytometry data analysis]] is the application of methods from [[wp:bioinformatics|bioinformatics]], [[wp:computational statistics|computational statistics]] and [[wp:machine learning|machine learning]] to [[wp:data analysis|analyze]] [[wp:flow cytometry|flow cytometry]] data.

==Flow cytometry data==
===Techniques===
===Uses===

==Data formats and interchange==
===History===
===The FCS 3.1 standard===
===Other standards===

==Transformation==
Cell populations detected by flow cytometry are often described as being approximately [[wp:Log-normal distribution|log-normal]]. &lt;ref name=shapiro&gt;{{Cite book  | last1 = Shapiro | first1 = Howard M. | title = Practical flow cytometry | date = 2003 | publisher = Wiley-Liss | location = New York | isbn = 0-471-41125-6 | pages = 235 }} &lt;/ref&gt;
As such, they have traditionally been [[wp:Data_transformation_(statistics)|transformed]] to a [[wp:Logarithmic_scale|logarithmic scale]], often even before data acquisition by use of a [[wp:Log_amplifier|log amplifier]].
On modern instruments, data is usually stored in linear form, and transformed digitally prior to analysis.

Alternative transformations which have been proposed include the [[wp:Inverse hyperbolic function|hyperbolic arcsine]], the [[wp:Power transform|Box-Cox]] and a complex function with multiple tunable parameters known as bioexponential or logicle.&lt;ref name=logicle&gt;{{cite doi|10.1002/cyto.a.20258}}&lt;/ref&gt;
A comparison of commonly used transformations concluded that the biexponential and Box-Cox transformations, when optimally parameterized, provided the clearest visualization and least variance of cell populations across samples. &lt;ref name=flowTrans&gt;{{cite doi|10.1186/1471-2105-11-546&lt;/ref&gt;

&lt;!-- Probably needs a little more detail on reasons for logicle, and a reference to the use of Box-Cox by Rafael's group. Maybe also some mention of the other transformations they tried.--&gt;

==Quality control==
-Platecore
-FlowQ

==Identifying cellular phenotypes==
===Gating===
-Manual gating (and list common commercial software)
-

-Image showing overplotting of automated gating from FlowCAP 

===Probability binning===
-PB paper (Mario)
-FlowFP

-Image: FlowFP plot

===Combinatorial gating===
-FlowType
-Functionality from FlowJo

-Image: flowType pipeline?

===Spanning tree progression of density normalized events===
-Image: SPADE tree

==Diagnosis and discovery==
-Definition and distinction
-Classification
-Simplified Presentation of Incredibly Complex Evaluations (SPICE)
-Statistical tests (incl Survival Analysis)


==Public data and software==
===Bioconductor===
===Genepattern===
===Cytobank===
===ImmPort===
===FlowRepository===

==Open problems==
-Summarizing results of high-D data
-Memory and time complexity issues
-Visualization
-Cloud computing?


==References==
&lt;references/&gt;

[[Category:PLoS Computational Biology drafts]]</text>
    </revision>
    <revision>
      <id>2298</id>
      <parentid>2296</parentid>
      <timestamp>2013-02-10T07:49:13Z</timestamp>
      <contributor>
        <username>Kierano</username>
        <id>18</id>
      </contributor>
      <minor/>
      <comment>/* Transformation */ Fix refs</comment>
      <sha1>qt6mokdr4044dhti24zambk6t546adi</sha1>
      <text xml:space="preserve" bytes="2872">[[Flow cytometry data analysis]] is the application of methods from [[wp:bioinformatics|bioinformatics]], [[wp:computational statistics|computational statistics]] and [[wp:machine learning|machine learning]] to [[wp:data analysis|analyze]] [[wp:flow cytometry|flow cytometry]] data.

==Flow cytometry data==
===Techniques===
===Uses===

==Data formats and interchange==
===History===
===The FCS 3.1 standard===
===Other standards===

==Transformation==
Cell populations detected by flow cytometry are often described as being approximately [[wp:Log-normal distribution|log-normal]]. &lt;ref name=shapiro&gt;{{Cite book  | last1 = Shapiro | first1 = Howard M. | title = Practical flow cytometry | date = 2003 | publisher = Wiley-Liss | location = New York | isbn = 0-471-41125-6 | pages = 235 }} &lt;/ref&gt;
As such, they have traditionally been [[wp:Data_transformation_(statistics)|transformed]] to a [[wp:Logarithmic_scale|logarithmic scale]], often even before data acquisition by use of a [[wp:Log_amplifier|log amplifier]].
On modern instruments, data is usually stored in linear form, and transformed digitally prior to analysis.

Alternative transformations which have been proposed include the [[wp:Inverse hyperbolic function|hyperbolic arcsine]], the [[wp:Power transform|Box-Cox]] and a complex function with multiple tunable parameters known as bioexponential or logicle.&lt;ref name=logicle&gt;{{Cite doi|10.1002/cyto.a.20258}}&lt;/ref&gt;
A comparison of commonly used transformations concluded that the biexponential and Box-Cox transformations, when optimally parameterized, provided the clearest visualization and least variance of cell populations across samples. &lt;ref name=flowTrans&gt;{{cite doi|10.1186/1471-2105-11-546}}&lt;/ref&gt;

&lt;!-- Probably needs a little more detail on reasons for logicle, and a reference to the use of Box-Cox by Rafael's group. Maybe also some mention of the other transformations they tried.--&gt;

==Quality control==
-Platecore
-FlowQ

==Identifying cellular phenotypes==
===Gating===
-Manual gating (and list common commercial software)
-

-Image showing overplotting of automated gating from FlowCAP 

===Probability binning===
-PB paper (Mario)
-FlowFP

-Image: FlowFP plot

===Combinatorial gating===
-FlowType
-Functionality from FlowJo

-Image: flowType pipeline?

===Spanning tree progression of density normalized events===
-Image: SPADE tree

==Diagnosis and discovery==
-Definition and distinction
-Classification
-Simplified Presentation of Incredibly Complex Evaluations (SPICE)
-Statistical tests (incl Survival Analysis)


==Public data and software==
===Bioconductor===
===Genepattern===
===Cytobank===
===ImmPort===
===FlowRepository===

==Open problems==
-Summarizing results of high-D data
-Memory and time complexity issues
-Visualization
-Cloud computing?


==References==
&lt;references/&gt;

[[Category:PLoS Computational Biology drafts]]</text>
    </revision>
    <revision>
      <id>2299</id>
      <parentid>2298</parentid>
      <timestamp>2013-02-10T07:59:08Z</timestamp>
      <contributor>
        <username>Kierano</username>
        <id>18</id>
      </contributor>
      <minor/>
      <comment>/* Transformation */ Fix refs</comment>
      <sha1>ou9z6ewfcf5bc1tihn78fssz2n7q42y</sha1>
      <text xml:space="preserve" bytes="3678">[[Flow cytometry data analysis]] is the application of methods from [[wp:bioinformatics|bioinformatics]], [[wp:computational statistics|computational statistics]] and [[wp:machine learning|machine learning]] to [[wp:data analysis|analyze]] [[wp:flow cytometry|flow cytometry]] data.

==Flow cytometry data==
===Techniques===
===Uses===

==Data formats and interchange==
===History===
===The FCS 3.1 standard===
===Other standards===

==Transformation==
Cell populations detected by flow cytometry are often described as being approximately [[wp:Log-normal distribution|log-normal]]. &lt;ref name=shapiro&gt;{{Cite book  | last1 = Shapiro | first1 = Howard M. | title = Practical flow cytometry | date = 2003 | publisher = Wiley-Liss | location = New York | isbn = 0-471-41125-6 | pages = 235 }} &lt;/ref&gt;
As such, they have traditionally been [[wp:Data_transformation_(statistics)|transformed]] to a [[wp:Logarithmic_scale|logarithmic scale]], often even before data acquisition by use of a [[wp:Log_amplifier|log amplifier]].
On modern instruments, data is usually stored in linear form, and transformed digitally prior to analysis.

Alternative transformations which have been proposed include the [[wp:Inverse hyperbolic function|hyperbolic arcsine]], the [[wp:Power transform|Box-Cox]] and a complex function with multiple tunable parameters known as bioexponential or logicle.&lt;ref name=logicle&gt;{{cite journal| author=Parks DR, Roederer M, Moore WA| title=A new &quot;Logicle&quot; display method avoids deceptive effects of logarithmic scaling for low signals and compensated data. | journal=Cytometry A | year= 2006 | volume= 69 | issue= 6 | pages= 541-51 | pmid=16604519 | doi=10.1002/cyto.a.20258 | pmc= | url=http://www.ncbi.nlm.nih.gov/entrez/eutils/elink.fcgi?dbfrom=pubmed&amp;tool=sumsearch.org/cite&amp;retmode=ref&amp;cmd=prlinks&amp;id=16604519  }}&lt;/ref&gt;
A comparison of commonly used transformations concluded that the biexponential and Box-Cox transformations, when optimally parameterized, provided the clearest visualization and least variance of cell populations across samples. &lt;ref name=flowTrans&gt;{{cite journal| author=Finak G, Perez JM, Weng A, Gottardo R| title=Optimizing transformations for automated, high throughput analysis of flow cytometry data. | journal=BMC Bioinformatics | year= 2010 | volume= 11 | issue=  | pages= 546 | pmid=21050468 | doi=10.1186/1471-2105-11-546 | pmc=PMC3243046 | url=http://www.ncbi.nlm.nih.gov/entrez/eutils/elink.fcgi?dbfrom=pubmed&amp;tool=sumsearch.org/cite&amp;retmode=ref&amp;cmd=prlinks&amp;id=21050468  }}&lt;/ref&gt;

&lt;!-- Probably needs a little more detail on reasons for logicle, and a reference to the use of Box-Cox by Rafael's group. Maybe also some mention of the other transformations they tried.--&gt;

==Quality control==
-Platecore
-FlowQ

==Identifying cellular phenotypes==
===Gating===
-Manual gating (and list common commercial software)
-

-Image showing overplotting of automated gating from FlowCAP 

===Probability binning===
-PB paper (Mario)
-FlowFP

-Image: FlowFP plot

===Combinatorial gating===
-FlowType
-Functionality from FlowJo

-Image: flowType pipeline?

===Spanning tree progression of density normalized events===
-Image: SPADE tree

==Diagnosis and discovery==
-Definition and distinction
-Classification
-Simplified Presentation of Incredibly Complex Evaluations (SPICE)
-Statistical tests (incl Survival Analysis)


==Public data and software==
===Bioconductor===
===Genepattern===
===Cytobank===
===ImmPort===
===FlowRepository===

==Open problems==
-Summarizing results of high-D data
-Memory and time complexity issues
-Visualization
-Cloud computing?


==References==
&lt;references/&gt;

[[Category:PLoS Computational Biology drafts]]</text>
    </revision>
    <revision>
      <id>2301</id>
      <parentid>2299</parentid>
      <timestamp>2013-02-10T08:01:27Z</timestamp>
      <contributor>
        <username>Kierano</username>
        <id>18</id>
      </contributor>
      <minor/>
      <comment>/* Transformation */ Fix refs</comment>
      <sha1>a3hh1glz12nmnkgl4s9n1lplwb59nf0</sha1>
      <text xml:space="preserve" bytes="3411">[[Flow cytometry data analysis]] is the application of methods from [[wp:bioinformatics|bioinformatics]], [[wp:computational statistics|computational statistics]] and [[wp:machine learning|machine learning]] to [[wp:data analysis|analyze]] [[wp:flow cytometry|flow cytometry]] data.

==Flow cytometry data==
===Techniques===
===Uses===

==Data formats and interchange==
===History===
===The FCS 3.1 standard===
===Other standards===

==Transformation==
Cell populations detected by flow cytometry are often described as being approximately [[wp:Log-normal distribution|log-normal]]. &lt;ref name=shapiro&gt;{{Cite book  | last1 = Shapiro | first1 = Howard M. | title = Practical flow cytometry | date = 2003 | publisher = Wiley-Liss | location = New York | isbn = 0-471-41125-6 | pages = 235 }} &lt;/ref&gt;
As such, they have traditionally been [[wp:Data_transformation_(statistics)|transformed]] to a [[wp:Logarithmic_scale|logarithmic scale]], often even before data acquisition by use of a [[wp:Log_amplifier|log amplifier]].
On modern instruments, data is usually stored in linear form, and transformed digitally prior to analysis.

Alternative transformations which have been proposed include the [[wp:Inverse hyperbolic function|hyperbolic arcsine]], the [[wp:Power transform|Box-Cox]] and a complex function with multiple tunable parameters known as bioexponential or logicle.&lt;ref name=logicle&gt;{{cite journal| author=Parks DR, Roederer M, Moore WA| title=A new &quot;Logicle&quot; display method avoids deceptive effects of logarithmic scaling for low signals and compensated data. | journal=Cytometry A | year= 2006 | volume= 69 | issue= 6 | pages= 541-51 | pmid=16604519 | doi=10.1002/cyto.a.20258 | pmc= }}&lt;/ref&gt;
A comparison of commonly used transformations concluded that the biexponential and Box-Cox transformations, when optimally parameterized, provided the clearest visualization and least variance of cell populations across samples. &lt;ref name=flowTrans&gt;{{cite journal| author=Finak G, Perez JM, Weng A, Gottardo R| title=Optimizing transformations for automated, high throughput analysis of flow cytometry data. | journal=BMC Bioinformatics | year= 2010 | volume= 11 | issue=  | pages= 546 | pmid=21050468 | doi=10.1186/1471-2105-11-546 | pmc=PMC3243046  }}&lt;/ref&gt;

&lt;!-- Probably needs a little more detail on reasons for logicle, and a reference to the use of Box-Cox by Rafael's group. Maybe also some mention of the other transformations they tried.--&gt;

==Quality control==
-Platecore
-FlowQ

==Identifying cellular phenotypes==
===Gating===
-Manual gating (and list common commercial software)
-

-Image showing overplotting of automated gating from FlowCAP 

===Probability binning===
-PB paper (Mario)
-FlowFP

-Image: FlowFP plot

===Combinatorial gating===
-FlowType
-Functionality from FlowJo

-Image: flowType pipeline?

===Spanning tree progression of density normalized events===
-Image: SPADE tree

==Diagnosis and discovery==
-Definition and distinction
-Classification
-Simplified Presentation of Incredibly Complex Evaluations (SPICE)
-Statistical tests (incl Survival Analysis)


==Public data and software==
===Bioconductor===
===Genepattern===
===Cytobank===
===ImmPort===
===FlowRepository===

==Open problems==
-Summarizing results of high-D data
-Memory and time complexity issues
-Visualization
-Cloud computing?


==References==
&lt;references/&gt;

[[Category:PLoS Computational Biology drafts]]</text>
    </revision>
    <revision>
      <id>2305</id>
      <parentid>2301</parentid>
      <timestamp>2013-02-10T08:04:36Z</timestamp>
      <contributor>
        <username>Kierano</username>
        <id>18</id>
      </contributor>
      <comment>/* Transformation */</comment>
      <sha1>9cn2hecau8iat3e6gg8ph6km0fs2qac</sha1>
      <text xml:space="preserve" bytes="3403">[[Flow cytometry data analysis]] is the application of methods from [[wp:bioinformatics|bioinformatics]], [[wp:computational statistics|computational statistics]] and [[wp:machine learning|machine learning]] to [[wp:data analysis|analyze]] [[wp:flow cytometry|flow cytometry]] data.

==Flow cytometry data==
===Techniques===
===Uses===

==Data formats and interchange==
===History===
===The FCS 3.1 standard===
===Other standards===

==Transformation==
Cell populations detected by flow cytometry are often described as being approximately [[wp:Log-normal distribution|log-normal]]. &lt;ref name=shapiro&gt;{{Cite book  | last1 = Shapiro | first1 = Howard M. | title = Practical flow cytometry | date = 2003 | publisher = Wiley-Liss | location = New York | isbn = 0-471-41125-6 | pages = 235 }} &lt;/ref&gt;
As such, they have traditionally been [[wp:Data_transformation_(statistics)|transformed]] to a [[wp:Logarithmic_scale|logarithmic scale]], often even before data acquisition by use of a [[wp:Log_amplifier|log amplifier]].
On modern instruments, data is usually stored in linear form, and transformed digitally prior to analysis.

Alternative transformations which have been proposed include the [[wp:Inverse hyperbolic function|hyperbolic arcsine]], the [[wp:Power transform|Box-Cox]] and a complex function with multiple tunable parameters known as bioexponential or logicle.&lt;ref name=logicle&gt;{{cite journal| author=Parks DR, Roederer M, Moore WA| title=A new &quot;Logicle&quot; display method avoids deceptive effects of logarithmic scaling for low signals and compensated data. | journal=Cytometry A | year= 2006 | volume= 69 | issue= 6 | pages= 541-51 | pmid=16604519 | doi=10.1002/cyto.a.20258}}&lt;/ref&gt;
A comparison of commonly used transformations concluded that the biexponential and Box-Cox transformations, when optimally parameterized, provided the clearest visualization and least variance of cell populations across samples. &lt;ref name=flowTrans&gt;{{cite journal| author=Finak G, Perez JM, Weng A, Gottardo R| title=Optimizing transformations for automated, high throughput analysis of flow cytometry data. | journal=BMC Bioinformatics | year= 2010 | volume= 11 | issue=  | pages= 546 | pmid=21050468 | doi=10.1186/1471-2105-11-546 | pmc=PMC3243046  }}&lt;/ref&gt;

&lt;!-- Probably needs a little more detail on reasons for logicle, and a reference to the use of Box-Cox by Rafael's group. Maybe also some mention of the other transformations they tried.--&gt;

==Quality control==
-Platecore
-FlowQ

==Identifying cellular phenotypes==
===Gating===
-Manual gating (and list common commercial software)
-

-Image showing overplotting of automated gating from FlowCAP 

===Probability binning===
-PB paper (Mario)
-FlowFP

-Image: FlowFP plot

===Combinatorial gating===
-FlowType
-Functionality from FlowJo

-Image: flowType pipeline?

===Spanning tree progression of density normalized events===
-Image: SPADE tree

==Diagnosis and discovery==
-Definition and distinction
-Classification
-Simplified Presentation of Incredibly Complex Evaluations (SPICE)
-Statistical tests (incl Survival Analysis)


==Public data and software==
===Bioconductor===
===Genepattern===
===Cytobank===
===ImmPort===
===FlowRepository===

==Open problems==
-Summarizing results of high-D data
-Memory and time complexity issues
-Visualization
-Cloud computing?


==References==
&lt;references/&gt;

[[Category:PLoS Computational Biology drafts]]</text>
    </revision>
    <revision>
      <id>2307</id>
      <parentid>2305</parentid>
      <timestamp>2013-02-10T08:07:45Z</timestamp>
      <contributor>
        <username>Kierano</username>
        <id>18</id>
      </contributor>
      <comment>Fix refs, maybe?</comment>
      <sha1>kyxbuyl3ujznrjg9a1qnsl0y8o7mxhi</sha1>
      <text xml:space="preserve" bytes="3327">[[Flow cytometry data analysis]] is the application of methods from [[wp:bioinformatics|bioinformatics]], [[wp:computational statistics|computational statistics]] and [[wp:machine learning|machine learning]] to [[wp:data analysis|analyze]] [[wp:flow cytometry|flow cytometry]] data.

==Flow cytometry data==
===Techniques===
===Uses===

==Data formats and interchange==
===History===
===The FCS 3.1 standard===
===Other standards===

==Transformation==
Cell populations detected by flow cytometry are often described as being approximately [[wp:Log-normal distribution|log-normal]]. &lt;ref name=shapiro&gt;{{Cite book  | last1 = Shapiro | first1 = Howard M. | title = Practical flow cytometry | date = 2003 | publisher = Wiley-Liss | location = New York | isbn = 0-471-41125-6 | pages = 235 }} &lt;/ref&gt;
As such, they have traditionally been [[wp:Data_transformation_(statistics)|transformed]] to a [[wp:Logarithmic_scale|logarithmic scale]], often even before data acquisition by use of a [[wp:Log_amplifier|log amplifier]].
On modern instruments, data is usually stored in linear form, and transformed digitally prior to analysis.

Alternative transformations which have been proposed include the [[wp:Inverse hyperbolic function|hyperbolic arcsine]], the [[wp:Power transform|Box-Cox]] and a complex function with multiple tunable parameters known as bioexponential or logicle.&lt;ref name=logicle&gt;{{cite journal| author=Parks DR, Roederer M, Moore WA| title=A new &quot;Logicle&quot; display method avoids deceptive effects of logarithmic scaling for low signals and compensated data. | journal=Cytometry A | year= 2006 | volume= 69 | issue= 6 | pages= 541-51 | pmid=16604519}}&lt;/ref&gt;
A comparison of commonly used transformations concluded that the biexponential and Box-Cox transformations, when optimally parameterized, provided the clearest visualization and least variance of cell populations across samples. &lt;ref name=flowTrans&gt;{{cite journal| author=Finak G, Perez JM, Weng A, Gottardo R| title=Optimizing transformations for automated, high throughput analysis of flow cytometry data. | journal=BMC Bioinformatics | year= 2010 | volume= 11 | issue=  | pages= 546 | pmid=21050468 }}&lt;/ref&gt;

&lt;!-- Probably needs a little more detail on reasons for logicle, and a reference to the use of Box-Cox by Rafael's group. Maybe also some mention of the other transformations they tried.--&gt;

==Quality control==
-Platecore
-FlowQ

==Identifying cellular phenotypes==
===Gating===
-Manual gating (and list common commercial software)
-

-Image showing overplotting of automated gating from FlowCAP 

===Probability binning===
-PB paper (Mario)
-FlowFP

-Image: FlowFP plot

===Combinatorial gating===
-FlowType
-Functionality from FlowJo

-Image: flowType pipeline?

===Spanning tree progression of density normalized events===
-Image: SPADE tree

==Diagnosis and discovery==
-Definition and distinction
-Classification
-Simplified Presentation of Incredibly Complex Evaluations (SPICE)
-Statistical tests (incl Survival Analysis)


==Public data and software==
===Bioconductor===
===Genepattern===
===Cytobank===
===ImmPort===
===FlowRepository===

==Open problems==
-Summarizing results of high-D data
-Memory and time complexity issues
-Visualization
-Cloud computing?


==References==
&lt;references/&gt;

[[Category:PLoS Computational Biology drafts]]</text>
    </revision>
    <revision>
      <id>2308</id>
      <parentid>2307</parentid>
      <timestamp>2013-02-10T08:14:32Z</timestamp>
      <contributor>
        <username>Kierano</username>
        <id>18</id>
      </contributor>
      <comment>/* References */ See also</comment>
      <sha1>m97bpp6303rxj364zotzyertabdpk27</sha1>
      <text xml:space="preserve" bytes="3450">[[Flow cytometry data analysis]] is the application of methods from [[wp:bioinformatics|bioinformatics]], [[wp:computational statistics|computational statistics]] and [[wp:machine learning|machine learning]] to [[wp:data analysis|analyze]] [[wp:flow cytometry|flow cytometry]] data.

==Flow cytometry data==
===Techniques===
===Uses===

==Data formats and interchange==
===History===
===The FCS 3.1 standard===
===Other standards===

==Transformation==
Cell populations detected by flow cytometry are often described as being approximately [[wp:Log-normal distribution|log-normal]]. &lt;ref name=shapiro&gt;{{Cite book  | last1 = Shapiro | first1 = Howard M. | title = Practical flow cytometry | date = 2003 | publisher = Wiley-Liss | location = New York | isbn = 0-471-41125-6 | pages = 235 }} &lt;/ref&gt;
As such, they have traditionally been [[wp:Data_transformation_(statistics)|transformed]] to a [[wp:Logarithmic_scale|logarithmic scale]], often even before data acquisition by use of a [[wp:Log_amplifier|log amplifier]].
On modern instruments, data is usually stored in linear form, and transformed digitally prior to analysis.

Alternative transformations which have been proposed include the [[wp:Inverse hyperbolic function|hyperbolic arcsine]], the [[wp:Power transform|Box-Cox]] and a complex function with multiple tunable parameters known as bioexponential or logicle.&lt;ref name=logicle&gt;{{cite journal| author=Parks DR, Roederer M, Moore WA| title=A new &quot;Logicle&quot; display method avoids deceptive effects of logarithmic scaling for low signals and compensated data. | journal=Cytometry A | year= 2006 | volume= 69 | issue= 6 | pages= 541-51 | pmid=16604519}}&lt;/ref&gt;
A comparison of commonly used transformations concluded that the biexponential and Box-Cox transformations, when optimally parameterized, provided the clearest visualization and least variance of cell populations across samples. &lt;ref name=flowTrans&gt;{{cite journal| author=Finak G, Perez JM, Weng A, Gottardo R| title=Optimizing transformations for automated, high throughput analysis of flow cytometry data. | journal=BMC Bioinformatics | year= 2010 | volume= 11 | issue=  | pages= 546 | pmid=21050468 }}&lt;/ref&gt;

&lt;!-- Probably needs a little more detail on reasons for logicle, and a reference to the use of Box-Cox by Rafael's group. Maybe also some mention of the other transformations they tried.--&gt;

==Quality control==
-Platecore
-FlowQ

==Identifying cellular phenotypes==
===Gating===
-Manual gating (and list common commercial software)
-

-Image showing overplotting of automated gating from FlowCAP 

===Probability binning===
-PB paper (Mario)
-FlowFP

-Image: FlowFP plot

===Combinatorial gating===
-FlowType
-Functionality from FlowJo

-Image: flowType pipeline?

===Spanning tree progression of density normalized events===
-Image: SPADE tree

==Diagnosis and discovery==
-Definition and distinction
-Classification
-Simplified Presentation of Incredibly Complex Evaluations (SPICE)
-Statistical tests (incl Survival Analysis)


==Public data and software==
===Bioconductor===
===Genepattern===
===Cytobank===
===ImmPort===
===FlowRepository===

==Open problems==
-Summarizing results of high-D data
-Memory and time complexity issues
-Visualization
-Cloud computing?


==See also==
* [[wp:Flow cytometry|Flow cytometry]]
* [[wp:bioinformatics|Bioinformatics]]
* [[wp:Proteomics|Proteomics]]

==References==
&lt;references/&gt;

[[Category:PLoS Computational Biology drafts]]</text>
    </revision>
    <revision>
      <id>2309</id>
      <parentid>2308</parentid>
      <timestamp>2013-02-10T17:55:54Z</timestamp>
      <contributor>
        <username>Nnimaa</username>
        <id>17</id>
      </contributor>
      <minor/>
      <comment>moved [[Flow cytometry data analysis]] to [[Flow cytometry bioinformatics]]</comment>
      <sha1>m97bpp6303rxj364zotzyertabdpk27</sha1>
      <text xml:space="preserve" bytes="3450">[[Flow cytometry data analysis]] is the application of methods from [[wp:bioinformatics|bioinformatics]], [[wp:computational statistics|computational statistics]] and [[wp:machine learning|machine learning]] to [[wp:data analysis|analyze]] [[wp:flow cytometry|flow cytometry]] data.

==Flow cytometry data==
===Techniques===
===Uses===

==Data formats and interchange==
===History===
===The FCS 3.1 standard===
===Other standards===

==Transformation==
Cell populations detected by flow cytometry are often described as being approximately [[wp:Log-normal distribution|log-normal]]. &lt;ref name=shapiro&gt;{{Cite book  | last1 = Shapiro | first1 = Howard M. | title = Practical flow cytometry | date = 2003 | publisher = Wiley-Liss | location = New York | isbn = 0-471-41125-6 | pages = 235 }} &lt;/ref&gt;
As such, they have traditionally been [[wp:Data_transformation_(statistics)|transformed]] to a [[wp:Logarithmic_scale|logarithmic scale]], often even before data acquisition by use of a [[wp:Log_amplifier|log amplifier]].
On modern instruments, data is usually stored in linear form, and transformed digitally prior to analysis.

Alternative transformations which have been proposed include the [[wp:Inverse hyperbolic function|hyperbolic arcsine]], the [[wp:Power transform|Box-Cox]] and a complex function with multiple tunable parameters known as bioexponential or logicle.&lt;ref name=logicle&gt;{{cite journal| author=Parks DR, Roederer M, Moore WA| title=A new &quot;Logicle&quot; display method avoids deceptive effects of logarithmic scaling for low signals and compensated data. | journal=Cytometry A | year= 2006 | volume= 69 | issue= 6 | pages= 541-51 | pmid=16604519}}&lt;/ref&gt;
A comparison of commonly used transformations concluded that the biexponential and Box-Cox transformations, when optimally parameterized, provided the clearest visualization and least variance of cell populations across samples. &lt;ref name=flowTrans&gt;{{cite journal| author=Finak G, Perez JM, Weng A, Gottardo R| title=Optimizing transformations for automated, high throughput analysis of flow cytometry data. | journal=BMC Bioinformatics | year= 2010 | volume= 11 | issue=  | pages= 546 | pmid=21050468 }}&lt;/ref&gt;

&lt;!-- Probably needs a little more detail on reasons for logicle, and a reference to the use of Box-Cox by Rafael's group. Maybe also some mention of the other transformations they tried.--&gt;

==Quality control==
-Platecore
-FlowQ

==Identifying cellular phenotypes==
===Gating===
-Manual gating (and list common commercial software)
-

-Image showing overplotting of automated gating from FlowCAP 

===Probability binning===
-PB paper (Mario)
-FlowFP

-Image: FlowFP plot

===Combinatorial gating===
-FlowType
-Functionality from FlowJo

-Image: flowType pipeline?

===Spanning tree progression of density normalized events===
-Image: SPADE tree

==Diagnosis and discovery==
-Definition and distinction
-Classification
-Simplified Presentation of Incredibly Complex Evaluations (SPICE)
-Statistical tests (incl Survival Analysis)


==Public data and software==
===Bioconductor===
===Genepattern===
===Cytobank===
===ImmPort===
===FlowRepository===

==Open problems==
-Summarizing results of high-D data
-Memory and time complexity issues
-Visualization
-Cloud computing?


==See also==
* [[wp:Flow cytometry|Flow cytometry]]
* [[wp:bioinformatics|Bioinformatics]]
* [[wp:Proteomics|Proteomics]]

==References==
&lt;references/&gt;

[[Category:PLoS Computational Biology drafts]]</text>
    </revision>
    <revision>
      <id>2311</id>
      <parentid>2309</parentid>
      <timestamp>2013-02-10T18:35:15Z</timestamp>
      <contributor>
        <username>Nnimaa</username>
        <id>17</id>
      </contributor>
      <comment>/* Identifying cellular phenotypes */</comment>
      <sha1>74lnyoidocnculoqwk29j7ynifltqxb</sha1>
      <text xml:space="preserve" bytes="3606">[[Flow cytometry data analysis]] is the application of methods from [[wp:bioinformatics|bioinformatics]], [[wp:computational statistics|computational statistics]] and [[wp:machine learning|machine learning]] to [[wp:data analysis|analyze]] [[wp:flow cytometry|flow cytometry]] data.

==Flow cytometry data==
===Techniques===
===Uses===

==Data formats and interchange==
===History===
===The FCS 3.1 standard===
===Other standards===

==Transformation==
Cell populations detected by flow cytometry are often described as being approximately [[wp:Log-normal distribution|log-normal]]. &lt;ref name=shapiro&gt;{{Cite book  | last1 = Shapiro | first1 = Howard M. | title = Practical flow cytometry | date = 2003 | publisher = Wiley-Liss | location = New York | isbn = 0-471-41125-6 | pages = 235 }} &lt;/ref&gt;
As such, they have traditionally been [[wp:Data_transformation_(statistics)|transformed]] to a [[wp:Logarithmic_scale|logarithmic scale]], often even before data acquisition by use of a [[wp:Log_amplifier|log amplifier]].
On modern instruments, data is usually stored in linear form, and transformed digitally prior to analysis.

Alternative transformations which have been proposed include the [[wp:Inverse hyperbolic function|hyperbolic arcsine]], the [[wp:Power transform|Box-Cox]] and a complex function with multiple tunable parameters known as bioexponential or logicle.&lt;ref name=logicle&gt;{{cite journal| author=Parks DR, Roederer M, Moore WA| title=A new &quot;Logicle&quot; display method avoids deceptive effects of logarithmic scaling for low signals and compensated data. | journal=Cytometry A | year= 2006 | volume= 69 | issue= 6 | pages= 541-51 | pmid=16604519}}&lt;/ref&gt;
A comparison of commonly used transformations concluded that the biexponential and Box-Cox transformations, when optimally parameterized, provided the clearest visualization and least variance of cell populations across samples. &lt;ref name=flowTrans&gt;{{cite journal| author=Finak G, Perez JM, Weng A, Gottardo R| title=Optimizing transformations for automated, high throughput analysis of flow cytometry data. | journal=BMC Bioinformatics | year= 2010 | volume= 11 | issue=  | pages= 546 | pmid=21050468 }}&lt;/ref&gt;

&lt;!-- Probably needs a little more detail on reasons for logicle, and a reference to the use of Box-Cox by Rafael's group. Maybe also some mention of the other transformations they tried.--&gt;

==Quality control==
-Platecore
-FlowQ

==Identifying cell populations==
A critical step in analysis of flow cytometric data is identification of multidimensional regions that contain functionally and phenotypically homogeneous groups of cells. 

===Gating===
-Manual gating (and list common commercial software)
-Manual gating guided by dimensionality reduction
-Automated gating

-Image showing overplotting of automated gating from FlowCAP 

===Probability binning===
-PB paper (Mario)
-FlowFP

-Image: FlowFP plot

===Combinatorial gating===
-FlowType
-Functionality from FlowJo

-Image: flowType pipeline?

==Diagnosis and discovery==
-Definition and distinction
-Classification
-Simplified Presentation of Incredibly Complex Evaluations (SPICE)
-Statistical tests (incl Survival Analysis)


==Public data and software==
===Bioconductor===
===Genepattern===
===Cytobank===
===ImmPort===
===FlowRepository===

==Open problems==
-Summarizing results of high-D data
-Memory and time complexity issues
-Visualization
-Cloud computing?


==See also==
* [[wp:Flow cytometry|Flow cytometry]]
* [[wp:bioinformatics|Bioinformatics]]
* [[wp:Proteomics|Proteomics]]

==References==
&lt;references/&gt;

[[Category:PLoS Computational Biology drafts]]</text>
    </revision>
    <revision>
      <id>2312</id>
      <parentid>2311</parentid>
      <timestamp>2013-02-10T18:44:22Z</timestamp>
      <contributor>
        <username>Nnimaa</username>
        <id>17</id>
      </contributor>
      <comment>/* Identifying cell populations */</comment>
      <sha1>1dihun2irj0u87ltalb866eguq6t36u</sha1>
      <text xml:space="preserve" bytes="3663">[[Flow cytometry data analysis]] is the application of methods from [[wp:bioinformatics|bioinformatics]], [[wp:computational statistics|computational statistics]] and [[wp:machine learning|machine learning]] to [[wp:data analysis|analyze]] [[wp:flow cytometry|flow cytometry]] data.

==Flow cytometry data==
===Techniques===
===Uses===

==Data formats and interchange==
===History===
===The FCS 3.1 standard===
===Other standards===

==Transformation==
Cell populations detected by flow cytometry are often described as being approximately [[wp:Log-normal distribution|log-normal]]. &lt;ref name=shapiro&gt;{{Cite book  | last1 = Shapiro | first1 = Howard M. | title = Practical flow cytometry | date = 2003 | publisher = Wiley-Liss | location = New York | isbn = 0-471-41125-6 | pages = 235 }} &lt;/ref&gt;
As such, they have traditionally been [[wp:Data_transformation_(statistics)|transformed]] to a [[wp:Logarithmic_scale|logarithmic scale]], often even before data acquisition by use of a [[wp:Log_amplifier|log amplifier]].
On modern instruments, data is usually stored in linear form, and transformed digitally prior to analysis.

Alternative transformations which have been proposed include the [[wp:Inverse hyperbolic function|hyperbolic arcsine]], the [[wp:Power transform|Box-Cox]] and a complex function with multiple tunable parameters known as bioexponential or logicle.&lt;ref name=logicle&gt;{{cite journal| author=Parks DR, Roederer M, Moore WA| title=A new &quot;Logicle&quot; display method avoids deceptive effects of logarithmic scaling for low signals and compensated data. | journal=Cytometry A | year= 2006 | volume= 69 | issue= 6 | pages= 541-51 | pmid=16604519}}&lt;/ref&gt;
A comparison of commonly used transformations concluded that the biexponential and Box-Cox transformations, when optimally parameterized, provided the clearest visualization and least variance of cell populations across samples. &lt;ref name=flowTrans&gt;{{cite journal| author=Finak G, Perez JM, Weng A, Gottardo R| title=Optimizing transformations for automated, high throughput analysis of flow cytometry data. | journal=BMC Bioinformatics | year= 2010 | volume= 11 | issue=  | pages= 546 | pmid=21050468 }}&lt;/ref&gt;

&lt;!-- Probably needs a little more detail on reasons for logicle, and a reference to the use of Box-Cox by Rafael's group. Maybe also some mention of the other transformations they tried.--&gt;

==Quality control==
-Platecore
-FlowQ

==Identifying cell populations==
A critical step in analysis of flow cytometric data is identification of multidimensional regions that contain functionally and phenotypically homogeneous groups of cells. &lt;ref name=mr2010&gt;{{Cite doi|10.1002/cyto.a.20901}}&lt;/ref&gt; 

===Gating===
-Manual gating (and list common commercial software)
-Manual gating guided by dimensionality reduction
-Automated gating

-Image showing overplotting of automated gating from FlowCAP 

===Probability binning===
-PB paper (Mario)
-FlowFP

-Image: FlowFP plot

===Combinatorial gating===
-FlowType
-Functionality from FlowJo

-Image: flowType pipeline?

==Diagnosis and discovery==
-Definition and distinction
-Classification
-Simplified Presentation of Incredibly Complex Evaluations (SPICE)
-Statistical tests (incl Survival Analysis)


==Public data and software==
===Bioconductor===
===Genepattern===
===Cytobank===
===ImmPort===
===FlowRepository===

==Open problems==
-Summarizing results of high-D data
-Memory and time complexity issues
-Visualization
-Cloud computing?


==See also==
* [[wp:Flow cytometry|Flow cytometry]]
* [[wp:bioinformatics|Bioinformatics]]
* [[wp:Proteomics|Proteomics]]

==References==
&lt;references/&gt;

[[Category:PLoS Computational Biology drafts]]</text>
    </revision>
    <revision>
      <id>2313</id>
      <parentid>2312</parentid>
      <timestamp>2013-02-10T18:46:23Z</timestamp>
      <contributor>
        <username>Nnimaa</username>
        <id>17</id>
      </contributor>
      <comment>/* Identifying cell populations */</comment>
      <sha1>qqixvvdsmz55yc7n4vljevbi2nzca5p</sha1>
      <text xml:space="preserve" bytes="3684">[[Flow cytometry data analysis]] is the application of methods from [[wp:bioinformatics|bioinformatics]], [[wp:computational statistics|computational statistics]] and [[wp:machine learning|machine learning]] to [[wp:data analysis|analyze]] [[wp:flow cytometry|flow cytometry]] data.

==Flow cytometry data==
===Techniques===
===Uses===

==Data formats and interchange==
===History===
===The FCS 3.1 standard===
===Other standards===

==Transformation==
Cell populations detected by flow cytometry are often described as being approximately [[wp:Log-normal distribution|log-normal]]. &lt;ref name=shapiro&gt;{{Cite book  | last1 = Shapiro | first1 = Howard M. | title = Practical flow cytometry | date = 2003 | publisher = Wiley-Liss | location = New York | isbn = 0-471-41125-6 | pages = 235 }} &lt;/ref&gt;
As such, they have traditionally been [[wp:Data_transformation_(statistics)|transformed]] to a [[wp:Logarithmic_scale|logarithmic scale]], often even before data acquisition by use of a [[wp:Log_amplifier|log amplifier]].
On modern instruments, data is usually stored in linear form, and transformed digitally prior to analysis.

Alternative transformations which have been proposed include the [[wp:Inverse hyperbolic function|hyperbolic arcsine]], the [[wp:Power transform|Box-Cox]] and a complex function with multiple tunable parameters known as bioexponential or logicle.&lt;ref name=logicle&gt;{{cite journal| author=Parks DR, Roederer M, Moore WA| title=A new &quot;Logicle&quot; display method avoids deceptive effects of logarithmic scaling for low signals and compensated data. | journal=Cytometry A | year= 2006 | volume= 69 | issue= 6 | pages= 541-51 | pmid=16604519}}&lt;/ref&gt;
A comparison of commonly used transformations concluded that the biexponential and Box-Cox transformations, when optimally parameterized, provided the clearest visualization and least variance of cell populations across samples. &lt;ref name=flowTrans&gt;{{cite journal| author=Finak G, Perez JM, Weng A, Gottardo R| title=Optimizing transformations for automated, high throughput analysis of flow cytometry data. | journal=BMC Bioinformatics | year= 2010 | volume= 11 | issue=  | pages= 546 | pmid=21050468 }}&lt;/ref&gt;

&lt;!-- Probably needs a little more detail on reasons for logicle, and a reference to the use of Box-Cox by Rafael's group. Maybe also some mention of the other transformations they tried.--&gt;

==Quality control==
-Platecore
-FlowQ

==Identifying cell populations==
A critical step in analysis of flow cytometric data is identification of multidimensional regions that contain functionally and phenotypically homogeneous groups of cells for further analysis. &lt;ref name=mr2010&gt;{{Cite doi|10.1002/cyto.a.20901}}&lt;/ref&gt; 

===Gating===
-Manual gating (and list common commercial software)
-Manual gating guided by dimensionality reduction
-Automated gating

-Image showing overplotting of automated gating from FlowCAP 

===Probability binning===
-PB paper (Mario)
-FlowFP

-Image: FlowFP plot

===Combinatorial gating===
-FlowType
-Functionality from FlowJo

-Image: flowType pipeline?

==Diagnosis and discovery==
-Definition and distinction
-Classification
-Simplified Presentation of Incredibly Complex Evaluations (SPICE)
-Statistical tests (incl Survival Analysis)


==Public data and software==
===Bioconductor===
===Genepattern===
===Cytobank===
===ImmPort===
===FlowRepository===

==Open problems==
-Summarizing results of high-D data
-Memory and time complexity issues
-Visualization
-Cloud computing?


==See also==
* [[wp:Flow cytometry|Flow cytometry]]
* [[wp:bioinformatics|Bioinformatics]]
* [[wp:Proteomics|Proteomics]]

==References==
&lt;references/&gt;

[[Category:PLoS Computational Biology drafts]]</text>
    </revision>
    <revision>
      <id>2314</id>
      <parentid>2313</parentid>
      <timestamp>2013-02-10T18:47:43Z</timestamp>
      <contributor>
        <username>Nnimaa</username>
        <id>17</id>
      </contributor>
      <comment>/* Identifying cell populations */</comment>
      <sha1>o763snxuh49llmjyz0mjcycyt0oeo24</sha1>
      <text xml:space="preserve" bytes="4053">[[Flow cytometry data analysis]] is the application of methods from [[wp:bioinformatics|bioinformatics]], [[wp:computational statistics|computational statistics]] and [[wp:machine learning|machine learning]] to [[wp:data analysis|analyze]] [[wp:flow cytometry|flow cytometry]] data.

==Flow cytometry data==
===Techniques===
===Uses===

==Data formats and interchange==
===History===
===The FCS 3.1 standard===
===Other standards===

==Transformation==
Cell populations detected by flow cytometry are often described as being approximately [[wp:Log-normal distribution|log-normal]]. &lt;ref name=shapiro&gt;{{Cite book  | last1 = Shapiro | first1 = Howard M. | title = Practical flow cytometry | date = 2003 | publisher = Wiley-Liss | location = New York | isbn = 0-471-41125-6 | pages = 235 }} &lt;/ref&gt;
As such, they have traditionally been [[wp:Data_transformation_(statistics)|transformed]] to a [[wp:Logarithmic_scale|logarithmic scale]], often even before data acquisition by use of a [[wp:Log_amplifier|log amplifier]].
On modern instruments, data is usually stored in linear form, and transformed digitally prior to analysis.

Alternative transformations which have been proposed include the [[wp:Inverse hyperbolic function|hyperbolic arcsine]], the [[wp:Power transform|Box-Cox]] and a complex function with multiple tunable parameters known as bioexponential or logicle.&lt;ref name=logicle&gt;{{cite journal| author=Parks DR, Roederer M, Moore WA| title=A new &quot;Logicle&quot; display method avoids deceptive effects of logarithmic scaling for low signals and compensated data. | journal=Cytometry A | year= 2006 | volume= 69 | issue= 6 | pages= 541-51 | pmid=16604519}}&lt;/ref&gt;
A comparison of commonly used transformations concluded that the biexponential and Box-Cox transformations, when optimally parameterized, provided the clearest visualization and least variance of cell populations across samples. &lt;ref name=flowTrans&gt;{{cite journal| author=Finak G, Perez JM, Weng A, Gottardo R| title=Optimizing transformations for automated, high throughput analysis of flow cytometry data. | journal=BMC Bioinformatics | year= 2010 | volume= 11 | issue=  | pages= 546 | pmid=21050468 }}&lt;/ref&gt;

&lt;!-- Probably needs a little more detail on reasons for logicle, and a reference to the use of Box-Cox by Rafael's group. Maybe also some mention of the other transformations they tried.--&gt;

==Quality control==
-Platecore
-FlowQ

==Identifying cell populations==
A critical step in analysis of flow cytometric data is identification of multidimensional regions that contain functionally and phenotypically homogeneous groups of cells for further analysis. &lt;ref name=&quot;lugli2010data&quot;&gt;{{cite journal| author=Lugli E, Roederer M, Cossarizza A| title=Data analysis in flow cytometry: the future just started. | journal=Cytometry A | year= 2010 | volume= 77 | issue= 7 | pages= 705-13 | pmid=20583274 | doi=10.1002/cyto.a.20901 | pmc=PMC2909632 | url=http://www.ncbi.nlm.nih.gov/entrez/eutils/elink.fcgi?dbfrom=pubmed&amp;tool=sumsearch.org/cite&amp;retmode=ref&amp;cmd=prlinks&amp;id=20583274  }} &lt;/ref&gt;

===Gating===
-Manual gating (and list common commercial software)
-Manual gating guided by dimensionality reduction
-Automated gating

-Image showing overplotting of automated gating from FlowCAP 

===Probability binning===
-PB paper (Mario)
-FlowFP

-Image: FlowFP plot

===Combinatorial gating===
-FlowType
-Functionality from FlowJo

-Image: flowType pipeline?

==Diagnosis and discovery==
-Definition and distinction
-Classification
-Simplified Presentation of Incredibly Complex Evaluations (SPICE)
-Statistical tests (incl Survival Analysis)


==Public data and software==
===Bioconductor===
===Genepattern===
===Cytobank===
===ImmPort===
===FlowRepository===

==Open problems==
-Summarizing results of high-D data
-Memory and time complexity issues
-Visualization
-Cloud computing?


==See also==
* [[wp:Flow cytometry|Flow cytometry]]
* [[wp:bioinformatics|Bioinformatics]]
* [[wp:Proteomics|Proteomics]]

==References==
&lt;references/&gt;

[[Category:PLoS Computational Biology drafts]]</text>
    </revision>
    <revision>
      <id>2315</id>
      <parentid>2314</parentid>
      <timestamp>2013-02-10T19:09:55Z</timestamp>
      <contributor>
        <username>Kierano</username>
        <id>18</id>
      </contributor>
      <comment>/* Transformation */ Details on some other transformations, more to follow</comment>
      <sha1>q1pq9as4m4l44g2w3aqcevg3u8rxeod</sha1>
      <text xml:space="preserve" bytes="5373">[[Flow cytometry data analysis]] is the application of methods from [[wp:bioinformatics|bioinformatics]], [[wp:computational statistics|computational statistics]] and [[wp:machine learning|machine learning]] to [[wp:data analysis|analyze]] [[wp:flow cytometry|flow cytometry]] data.

==Flow cytometry data==
===Techniques===
===Uses===

==Data formats and interchange==
===History===
===The FCS 3.1 standard===
===Other standards===

==Transformation==
Cell populations detected by flow cytometry are often described as being approximately [[wp:Log-normal distribution|log-normal]]. &lt;ref name=shapiro&gt;{{Cite book  | last1 = Shapiro | first1 = Howard M. | title = Practical flow cytometry | date = 2003 | publisher = Wiley-Liss | location = New York | isbn = 0-471-41125-6 | pages = 235 }} &lt;/ref&gt;
As such, they have traditionally been [[wp:Data_transformation_(statistics)|transformed]] to a [[wp:Logarithmic_scale|logarithmic scale]], often even before data acquisition by use of a [[wp:Log_amplifier|log amplifier]].
On modern instruments, data is usually stored in linear form, and transformed digitally prior to analysis.

However, compensated flow cytometry data frequently contains negative values due to compensation, and cell populations do occur which have low means and normal distributions.&lt;ref name=logicle&gt;{{cite journal| author=Parks DR, Roederer M, Moore WA| title=A new &quot;Logicle&quot; display method avoids deceptive effects of logarithmic scaling for low signals and compensated data. | journal=Cytometry A | year= 2006 | volume= 69 | issue= 6 | pages= 541-51 | pmid=16604519}}&lt;/ref&gt;
Logarithmic transformations tend to compress negative values on the axis, and poorly display normally distributed cell types.&lt;ref name=logicle/&gt;&lt;ref name=flowTrans&gt;{{cite journal| author=Finak G, Perez JM, Weng A, Gottardo R| title=Optimizing transformations for automated, high throughput analysis of flow cytometry data. | journal=BMC Bioinformatics | year= 2010 | volume= 11 | issue=  | pages= 546 | pmid=21050468 }}&lt;/ref&gt;
Alternative transformations which address this issue include the [[wp:Inverse hyperbolic function|hyperbolic arcsine]], the [[wp:Power transform|Box-Cox]]&lt;ref name=&quot;pmid18307272&quot;&gt;{{cite journal| author=Lo K, Brinkman RR, Gottardo R| title=Automated gating of flow cytometry data via robust model-based clustering. | journal=Cytometry A | year= 2008 | volume= 73 | issue= 4 | pages= 321-32 | pmid=18307272 | doi=10.1002/cyto.a.20531 | pmc= | url=http://www.ncbi.nlm.nih.gov/entrez/eutils/elink.fcgi?dbfrom=pubmed&amp;tool=sumsearch.org/cite&amp;retmode=ref&amp;cmd=prlinks&amp;id=18307272  }} &lt;/ref&gt; 
and the log-linear hybrid transformations HyperLog-A&lt;ref name=&quot;pmid15700280&quot;&gt;{{cite journal| author=Bagwell CB| title=Hyperlog-a flexible log-like transform for negative, zero, and positive valued data. | journal=Cytometry A | year= 2005 | volume= 64 | issue= 1 | pages= 34-42 | pmid=15700280 | doi=10.1002/cyto.a.20114 | pmc= | url=http://www.ncbi.nlm.nih.gov/entrez/eutils/elink.fcgi?dbfrom=pubmed&amp;tool=sumsearch.org/cite&amp;retmode=ref&amp;cmd=prlinks&amp;id=15700280  }} &lt;/ref&gt; and Logicle.&lt;ref name=logicle/&gt;

All of these transformations require [[wp:Parametrization|parameterization]] to optimally display any particular data&lt;ref name=flowTrans/&gt;
A comparison of commonly used transformations concluded that the biexponential and Box-Cox transformations, when optimally parameterized, provided the clearest visualization and least variance of cell populations across samples.&lt;ref name=flowTrans/&gt;

&lt;!-- Probably needs a little more detail on reasons for logicle, and a reference to the use of Box-Cox by Rafael's group. Maybe also some mention of the other transformations they tried.--&gt;

==Quality control==
-Platecore
-FlowQ

==Identifying cell populations==
A critical step in analysis of flow cytometric data is identification of multidimensional regions that contain functionally and phenotypically homogeneous groups of cells for further analysis. &lt;ref name=&quot;lugli2010data&quot;&gt;{{cite journal| author=Lugli E, Roederer M, Cossarizza A| title=Data analysis in flow cytometry: the future just started. | journal=Cytometry A | year= 2010 | volume= 77 | issue= 7 | pages= 705-13 | pmid=20583274 | doi=10.1002/cyto.a.20901 | pmc=PMC2909632 | url=http://www.ncbi.nlm.nih.gov/entrez/eutils/elink.fcgi?dbfrom=pubmed&amp;tool=sumsearch.org/cite&amp;retmode=ref&amp;cmd=prlinks&amp;id=20583274  }} &lt;/ref&gt;

===Gating===
-Manual gating (and list common commercial software)
-Manual gating guided by dimensionality reduction
-Automated gating

-Image showing overplotting of automated gating from FlowCAP 

===Probability binning===
-PB paper (Mario)
-FlowFP

-Image: FlowFP plot

===Combinatorial gating===
-FlowType
-Functionality from FlowJo

-Image: flowType pipeline?

==Diagnosis and discovery==
-Definition and distinction
-Classification
-Simplified Presentation of Incredibly Complex Evaluations (SPICE)
-Statistical tests (incl Survival Analysis)


==Public data and software==
===Bioconductor===
===Genepattern===
===Cytobank===
===ImmPort===
===FlowRepository===

==Open problems==
-Summarizing results of high-D data
-Memory and time complexity issues
-Visualization
-Cloud computing?


==See also==
* [[wp:Flow cytometry|Flow cytometry]]
* [[wp:bioinformatics|Bioinformatics]]
* [[wp:Proteomics|Proteomics]]

==References==
&lt;references/&gt;

[[Category:PLoS Computational Biology drafts]]</text>
    </revision>
    <revision>
      <id>2316</id>
      <parentid>2315</parentid>
      <timestamp>2013-02-10T19:16:08Z</timestamp>
      <contributor>
        <username>Nnimaa</username>
        <id>17</id>
      </contributor>
      <comment>/* Gating */</comment>
      <sha1>jfudbyfmywibhputri4j2vab0r4e8nb</sha1>
      <text xml:space="preserve" bytes="6940">[[Flow cytometry data analysis]] is the application of methods from [[wp:bioinformatics|bioinformatics]], [[wp:computational statistics|computational statistics]] and [[wp:machine learning|machine learning]] to [[wp:data analysis|analyze]] [[wp:flow cytometry|flow cytometry]] data.

==Flow cytometry data==
===Techniques===
===Uses===

==Data formats and interchange==
===History===
===The FCS 3.1 standard===
===Other standards===

==Transformation==
Cell populations detected by flow cytometry are often described as being approximately [[wp:Log-normal distribution|log-normal]]. &lt;ref name=shapiro&gt;{{Cite book  | last1 = Shapiro | first1 = Howard M. | title = Practical flow cytometry | date = 2003 | publisher = Wiley-Liss | location = New York | isbn = 0-471-41125-6 | pages = 235 }} &lt;/ref&gt;
As such, they have traditionally been [[wp:Data_transformation_(statistics)|transformed]] to a [[wp:Logarithmic_scale|logarithmic scale]], often even before data acquisition by use of a [[wp:Log_amplifier|log amplifier]].
On modern instruments, data is usually stored in linear form, and transformed digitally prior to analysis.

However, compensated flow cytometry data frequently contains negative values due to compensation, and cell populations do occur which have low means and normal distributions.&lt;ref name=logicle&gt;{{cite journal| author=Parks DR, Roederer M, Moore WA| title=A new &quot;Logicle&quot; display method avoids deceptive effects of logarithmic scaling for low signals and compensated data. | journal=Cytometry A | year= 2006 | volume= 69 | issue= 6 | pages= 541-51 | pmid=16604519}}&lt;/ref&gt;
Logarithmic transformations tend to compress negative values on the axis, and poorly display normally distributed cell types.&lt;ref name=logicle/&gt;&lt;ref name=flowTrans&gt;{{cite journal| author=Finak G, Perez JM, Weng A, Gottardo R| title=Optimizing transformations for automated, high throughput analysis of flow cytometry data. | journal=BMC Bioinformatics | year= 2010 | volume= 11 | issue=  | pages= 546 | pmid=21050468 }}&lt;/ref&gt;
Alternative transformations which address this issue include the [[wp:Inverse hyperbolic function|hyperbolic arcsine]], the [[wp:Power transform|Box-Cox]]&lt;ref name=&quot;pmid18307272&quot;&gt;{{cite journal| author=Lo K, Brinkman RR, Gottardo R| title=Automated gating of flow cytometry data via robust model-based clustering. | journal=Cytometry A | year= 2008 | volume= 73 | issue= 4 | pages= 321-32 | pmid=18307272 | doi=10.1002/cyto.a.20531 | pmc= | url=http://www.ncbi.nlm.nih.gov/entrez/eutils/elink.fcgi?dbfrom=pubmed&amp;tool=sumsearch.org/cite&amp;retmode=ref&amp;cmd=prlinks&amp;id=18307272  }} &lt;/ref&gt; 
and the log-linear hybrid transformations HyperLog-A&lt;ref name=&quot;pmid15700280&quot;&gt;{{cite journal| author=Bagwell CB| title=Hyperlog-a flexible log-like transform for negative, zero, and positive valued data. | journal=Cytometry A | year= 2005 | volume= 64 | issue= 1 | pages= 34-42 | pmid=15700280 | doi=10.1002/cyto.a.20114 | pmc= | url=http://www.ncbi.nlm.nih.gov/entrez/eutils/elink.fcgi?dbfrom=pubmed&amp;tool=sumsearch.org/cite&amp;retmode=ref&amp;cmd=prlinks&amp;id=15700280  }} &lt;/ref&gt; and Logicle.&lt;ref name=logicle/&gt;

All of these transformations require [[wp:Parametrization|parameterization]] to optimally display any particular data&lt;ref name=flowTrans/&gt;
A comparison of commonly used transformations concluded that the biexponential and Box-Cox transformations, when optimally parameterized, provided the clearest visualization and least variance of cell populations across samples.&lt;ref name=flowTrans/&gt;

&lt;!-- Probably needs a little more detail on reasons for logicle, and a reference to the use of Box-Cox by Rafael's group. Maybe also some mention of the other transformations they tried.--&gt;

==Quality control==
-Platecore
-FlowQ

==Identifying cell populations==
A critical step in analysis of flow cytometric data is identification of multidimensional regions that contain functionally and phenotypically homogeneous groups of cells for further analysis. &lt;ref name=&quot;lugli2010data&quot;&gt;{{cite journal| author=Lugli E, Roederer M, Cossarizza A| title=Data analysis in flow cytometry: the future just started. | journal=Cytometry A | year= 2010 | volume= 77 | issue= 7 | pages= 705-13 | pmid=20583274 | doi=10.1002/cyto.a.20901 | pmc=PMC2909632 | url=http://www.ncbi.nlm.nih.gov/entrez/eutils/elink.fcgi?dbfrom=pubmed&amp;tool=sumsearch.org/cite&amp;retmode=ref&amp;cmd=prlinks&amp;id=20583274  }} &lt;/ref&gt;

===Gating===
Manual gating is the process of identifying cell populations using a series of 2 dimensional projections of the raw data.
 
-Manual gating
The data generated by flow-cytometers can be plotted in a single [[wp:dimension]], to produce a [[wp:histogram]], or in two-dimensional dot plots or even in three dimensions. The regions on these plots can be sequentially separated, based on fluorescence [[wp:intensity (physics)|intensity]], by creating a series of subset extractions, termed &quot;gates.&quot; Specific gating [[wp:protocols]] exist for diagnostic and clinical purposes especially in relation to [[wp:hematology]].

The plots are often made on logarithmic scales. Because different fluorescent dyes' emission spectra overlap,&lt;ref&gt;http://pingu.salk.edu/flow/fluo.html&lt;/ref&gt; signals at the detectors have to be compensated electronically as well as computationally. Data accumulated using the flow cytometer can be analyzed using software, e.g., WinMDI&lt;ref&gt;{{cite web| url=http://facs.scripps.edu/software.html| title=TSRI Cytometry Software Page|accessdate=2009-09-03}}&lt;/ref&gt; (only one which is [[wp:freeware]]), FCS Express, Flowjo, CytoPaint (aka Paint-A-Gate),&lt;ref&gt;http://leukobyte.com&lt;/ref&gt; VenturiOne, CellQuest Pro, or Cytospec.&lt;ref&gt;{{cite web| url=http://www.cyto.purdue.edu/Purdue_software| title=PUCL Cytometry Software Page|accessdate=2011-07-07}}&lt;/ref&gt; Once the data are collected, there is no need to stay connected to the flow cytometer. For this reason, analysis is most often performed on a separate computer. This is especially necessary in core facilities where usage of these machines is in high demand.


-Manual gating guided by dimensionality reduction
-Automated gating

-Image showing overplotting of automated gating from FlowCAP

===Probability binning===
-PB paper (Mario)
-FlowFP

-Image: FlowFP plot

===Combinatorial gating===
-FlowType
-Functionality from FlowJo

-Image: flowType pipeline?

==Diagnosis and discovery==
-Definition and distinction
-Classification
-Simplified Presentation of Incredibly Complex Evaluations (SPICE)
-Statistical tests (incl Survival Analysis)


==Public data and software==
===Bioconductor===
===Genepattern===
===Cytobank===
===ImmPort===
===FlowRepository===

==Open problems==
-Summarizing results of high-D data
-Memory and time complexity issues
-Visualization
-Cloud computing?


==See also==
* [[wp:Flow cytometry|Flow cytometry]]
* [[wp:bioinformatics|Bioinformatics]]
* [[wp:Proteomics|Proteomics]]

==References==
&lt;references/&gt;

[[Category:PLoS Computational Biology drafts]]</text>
    </revision>
    <revision>
      <id>2317</id>
      <parentid>2316</parentid>
      <timestamp>2013-02-10T19:32:37Z</timestamp>
      <contributor>
        <username>Kierano</username>
        <id>18</id>
      </contributor>
      <comment>/* Transformation */ Incorporate FCSTrans paper results</comment>
      <sha1>i1kr8xdl98dw9xu2l2ymajqah4rrnnt</sha1>
      <text xml:space="preserve" bytes="7746">[[Flow cytometry data analysis]] is the application of methods from [[wp:bioinformatics|bioinformatics]], [[wp:computational statistics|computational statistics]] and [[wp:machine learning|machine learning]] to [[wp:data analysis|analyze]] [[wp:flow cytometry|flow cytometry]] data.

==Flow cytometry data==
===Techniques===
===Uses===

==Data formats and interchange==
===History===
===The FCS 3.1 standard===
===Other standards===

==Transformation==
Cell populations detected by flow cytometry are often described as being approximately [[wp:Log-normal distribution|log-normal]]. &lt;ref name=shapiro&gt;{{Cite book  | last1 = Shapiro | first1 = Howard M. | title = Practical flow cytometry | date = 2003 | publisher = Wiley-Liss | location = New York | isbn = 0-471-41125-6 | pages = 235 }} &lt;/ref&gt;
As such, they have traditionally been [[wp:Data_transformation_(statistics)|transformed]] to a [[wp:Logarithmic_scale|logarithmic scale]], often even before data acquisition by use of a [[wp:Log_amplifier|log amplifier]].
On modern instruments, data is usually stored in linear form, and transformed digitally prior to analysis.

However, compensated flow cytometry data frequently contains negative values due to compensation, and cell populations do occur which have low means and normal distributions.&lt;ref name=logicle&gt;{{cite journal| author=Parks DR, Roederer M, Moore WA| title=A new &quot;Logicle&quot; display method avoids deceptive effects of logarithmic scaling for low signals and compensated data. | journal=Cytometry A | year= 2006 | volume= 69 | issue= 6 | pages= 541-51 | pmid=16604519}}&lt;/ref&gt;
Logarithmic transformations tend to compress negative values on the axis, and poorly display normally distributed cell types.&lt;ref name=logicle/&gt;&lt;ref name=flowTrans&gt;{{cite journal| author=Finak G, Perez JM, Weng A, Gottardo R| title=Optimizing transformations for automated, high throughput analysis of flow cytometry data. | journal=BMC Bioinformatics | year= 2010 | volume= 11 | issue=  | pages= 546 | pmid=21050468 }}&lt;/ref&gt;
Alternative transformations which address this issue include the [[wp:Inverse hyperbolic function|hyperbolic arcsine]], the [[wp:Power transform|Box-Cox]]&lt;ref name=&quot;pmid18307272&quot;&gt;{{cite journal| author=Lo K, Brinkman RR, Gottardo R| title=Automated gating of flow cytometry data via robust model-based clustering. | journal=Cytometry A | year= 2008 | volume= 73 | issue= 4 | pages= 321-32 | pmid=18307272 | doi=10.1002/cyto.a.20531 | pmc= | url=http://www.ncbi.nlm.nih.gov/entrez/eutils/elink.fcgi?dbfrom=pubmed&amp;tool=sumsearch.org/cite&amp;retmode=ref&amp;cmd=prlinks&amp;id=18307272  }} &lt;/ref&gt; 
and the log-linear hybrid transformations HyperLog-A&lt;ref name=&quot;pmid15700280&quot;&gt;{{cite journal| author=Bagwell CB| title=Hyperlog-a flexible log-like transform for negative, zero, and positive valued data. | journal=Cytometry A | year= 2005 | volume= 64 | issue= 1 | pages= 34-42 | pmid=15700280 | doi=10.1002/cyto.a.20114 | pmc= | url=http://www.ncbi.nlm.nih.gov/entrez/eutils/elink.fcgi?dbfrom=pubmed&amp;tool=sumsearch.org/cite&amp;retmode=ref&amp;cmd=prlinks&amp;id=15700280  }} &lt;/ref&gt; and Logicle.&lt;ref name=logicle/&gt;&lt;ref name=&quot;pmid22411901&quot;&gt;{{cite journal| author=Moore WA, Parks DR| title=Update for the logicle data scale including operational code implementations. | journal=Cytometry A | year= 2012 | volume= 81 | issue= 4 | pages= 273-7 | pmid=22411901 | doi=10.1002/cyto.a.22030 | pmc= | url=http://www.ncbi.nlm.nih.gov/entrez/eutils/elink.fcgi?dbfrom=pubmed&amp;tool=sumsearch.org/cite&amp;retmode=ref&amp;cmd=prlinks&amp;id=22411901  }} &lt;/ref&gt;

A comparison of commonly used transformations concluded that the biexponential and Box-Cox transformations, when optimally parameterized, provided the clearest visualization and least variance of cell populations across samples.&lt;ref name=flowTrans/&gt; However, a later comparison of the flowTrans package used in that comparison indicated that it did not parameterize the Logicle transformation in a manner consistent with other implementations, potentially calling those results into question.&lt;ref name=&quot;pmid22431383&quot;&gt;{{cite journal| author=Qian Y, Liu Y, Campbell J, Thomson E, Kong YM, Scheuermann RH| title=FCSTrans: an open source software system for FCS file conversion and data transformation. | journal=Cytometry A | year= 2012 | volume= 81 | issue= 5 | pages= 353-6 | pmid=22431383 | doi=10.1002/cyto.a.22037 | pmc= | url=http://www.ncbi.nlm.nih.gov/entrez/eutils/elink.fcgi?dbfrom=pubmed&amp;tool=sumsearch.org/cite&amp;retmode=ref&amp;cmd=prlinks&amp;id=22431383  }} &lt;/ref&gt;

==Quality control==
-Platecore
-FlowQ

==Identifying cell populations==
A critical step in analysis of flow cytometric data is identification of multidimensional regions that contain functionally and phenotypically homogeneous groups of cells for further analysis. &lt;ref name=&quot;lugli2010data&quot;&gt;{{cite journal| author=Lugli E, Roederer M, Cossarizza A| title=Data analysis in flow cytometry: the future just started. | journal=Cytometry A | year= 2010 | volume= 77 | issue= 7 | pages= 705-13 | pmid=20583274 | doi=10.1002/cyto.a.20901 | pmc=PMC2909632 | url=http://www.ncbi.nlm.nih.gov/entrez/eutils/elink.fcgi?dbfrom=pubmed&amp;tool=sumsearch.org/cite&amp;retmode=ref&amp;cmd=prlinks&amp;id=20583274  }} &lt;/ref&gt;

===Gating===
Manual gating is the process of identifying cell populations using a series of 2 dimensional projections of the raw data.
 
-Manual gating
The data generated by flow-cytometers can be plotted in a single [[wp:dimension]], to produce a [[wp:histogram]], or in two-dimensional dot plots or even in three dimensions. The regions on these plots can be sequentially separated, based on fluorescence [[wp:intensity (physics)|intensity]], by creating a series of subset extractions, termed &quot;gates.&quot; Specific gating [[wp:protocols]] exist for diagnostic and clinical purposes especially in relation to [[wp:hematology]].

The plots are often made on logarithmic scales. Because different fluorescent dyes' emission spectra overlap,&lt;ref&gt;http://pingu.salk.edu/flow/fluo.html&lt;/ref&gt; signals at the detectors have to be compensated electronically as well as computationally. Data accumulated using the flow cytometer can be analyzed using software, e.g., WinMDI&lt;ref&gt;{{cite web| url=http://facs.scripps.edu/software.html| title=TSRI Cytometry Software Page|accessdate=2009-09-03}}&lt;/ref&gt; (only one which is [[wp:freeware]]), FCS Express, Flowjo, CytoPaint (aka Paint-A-Gate),&lt;ref&gt;http://leukobyte.com&lt;/ref&gt; VenturiOne, CellQuest Pro, or Cytospec.&lt;ref&gt;{{cite web| url=http://www.cyto.purdue.edu/Purdue_software| title=PUCL Cytometry Software Page|accessdate=2011-07-07}}&lt;/ref&gt; Once the data are collected, there is no need to stay connected to the flow cytometer. For this reason, analysis is most often performed on a separate computer. This is especially necessary in core facilities where usage of these machines is in high demand.


-Manual gating guided by dimensionality reduction
-Automated gating

-Image showing overplotting of automated gating from FlowCAP

===Probability binning===
-PB paper (Mario)
-FlowFP

-Image: FlowFP plot

===Combinatorial gating===
-FlowType
-Functionality from FlowJo

-Image: flowType pipeline?

==Diagnosis and discovery==
-Definition and distinction
-Classification
-Simplified Presentation of Incredibly Complex Evaluations (SPICE)
-Statistical tests (incl Survival Analysis)


==Public data and software==
===Bioconductor===
===Genepattern===
===Cytobank===
===ImmPort===
===FlowRepository===

==Open problems==
-Summarizing results of high-D data
-Memory and time complexity issues
-Visualization
-Cloud computing?


==See also==
* [[wp:Flow cytometry|Flow cytometry]]
* [[wp:bioinformatics|Bioinformatics]]
* [[wp:Proteomics|Proteomics]]

==References==
&lt;references/&gt;

[[Category:PLoS Computational Biology drafts]]</text>
    </revision>
    <revision>
      <id>2318</id>
      <parentid>2317</parentid>
      <timestamp>2013-02-10T20:52:49Z</timestamp>
      <contributor>
        <username>Nnimaa</username>
        <id>17</id>
      </contributor>
      <comment>/* Gating */</comment>
      <sha1>h9sl2bawiwn0jun0lmygfvm71pklio8</sha1>
      <text xml:space="preserve" bytes="10278">[[Flow cytometry data analysis]] is the application of methods from [[wp:bioinformatics|bioinformatics]], [[wp:computational statistics|computational statistics]] and [[wp:machine learning|machine learning]] to [[wp:data analysis|analyze]] [[wp:flow cytometry|flow cytometry]] data.

==Flow cytometry data==
===Techniques===
===Uses===

==Data formats and interchange==
===History===
===The FCS 3.1 standard===
===Other standards===

==Transformation==
Cell populations detected by flow cytometry are often described as being approximately [[wp:Log-normal distribution|log-normal]]. &lt;ref name=shapiro&gt;{{Cite book  | last1 = Shapiro | first1 = Howard M. | title = Practical flow cytometry | date = 2003 | publisher = Wiley-Liss | location = New York | isbn = 0-471-41125-6 | pages = 235 }} &lt;/ref&gt;
As such, they have traditionally been [[wp:Data_transformation_(statistics)|transformed]] to a [[wp:Logarithmic_scale|logarithmic scale]], often even before data acquisition by use of a [[wp:Log_amplifier|log amplifier]].
On modern instruments, data is usually stored in linear form, and transformed digitally prior to analysis.

However, compensated flow cytometry data frequently contains negative values due to compensation, and cell populations do occur which have low means and normal distributions.&lt;ref name=logicle&gt;{{cite journal| author=Parks DR, Roederer M, Moore WA| title=A new &quot;Logicle&quot; display method avoids deceptive effects of logarithmic scaling for low signals and compensated data. | journal=Cytometry A | year= 2006 | volume= 69 | issue= 6 | pages= 541-51 | pmid=16604519}}&lt;/ref&gt;
Logarithmic transformations tend to compress negative values on the axis, and poorly display normally distributed cell types.&lt;ref name=logicle/&gt;&lt;ref name=flowTrans&gt;{{cite journal| author=Finak G, Perez JM, Weng A, Gottardo R| title=Optimizing transformations for automated, high throughput analysis of flow cytometry data. | journal=BMC Bioinformatics | year= 2010 | volume= 11 | issue=  | pages= 546 | pmid=21050468 }}&lt;/ref&gt;
Alternative transformations which address this issue include the [[wp:Inverse hyperbolic function|hyperbolic arcsine]], the [[wp:Power transform|Box-Cox]]&lt;ref name=&quot;pmid18307272&quot;&gt;{{cite journal| author=Lo K, Brinkman RR, Gottardo R| title=Automated gating of flow cytometry data via robust model-based clustering. | journal=Cytometry A | year= 2008 | volume= 73 | issue= 4 | pages= 321-32 | pmid=18307272 | doi=10.1002/cyto.a.20531 | pmc= | url=http://www.ncbi.nlm.nih.gov/entrez/eutils/elink.fcgi?dbfrom=pubmed&amp;tool=sumsearch.org/cite&amp;retmode=ref&amp;cmd=prlinks&amp;id=18307272  }} &lt;/ref&gt; 
and the log-linear hybrid transformations HyperLog-A&lt;ref name=&quot;pmid15700280&quot;&gt;{{cite journal| author=Bagwell CB| title=Hyperlog-a flexible log-like transform for negative, zero, and positive valued data. | journal=Cytometry A | year= 2005 | volume= 64 | issue= 1 | pages= 34-42 | pmid=15700280 | doi=10.1002/cyto.a.20114 | pmc= | url=http://www.ncbi.nlm.nih.gov/entrez/eutils/elink.fcgi?dbfrom=pubmed&amp;tool=sumsearch.org/cite&amp;retmode=ref&amp;cmd=prlinks&amp;id=15700280  }} &lt;/ref&gt; and Logicle.&lt;ref name=logicle/&gt;&lt;ref name=&quot;pmid22411901&quot;&gt;{{cite journal| author=Moore WA, Parks DR| title=Update for the logicle data scale including operational code implementations. | journal=Cytometry A | year= 2012 | volume= 81 | issue= 4 | pages= 273-7 | pmid=22411901 | doi=10.1002/cyto.a.22030 | pmc= | url=http://www.ncbi.nlm.nih.gov/entrez/eutils/elink.fcgi?dbfrom=pubmed&amp;tool=sumsearch.org/cite&amp;retmode=ref&amp;cmd=prlinks&amp;id=22411901  }} &lt;/ref&gt;

A comparison of commonly used transformations concluded that the biexponential and Box-Cox transformations, when optimally parameterized, provided the clearest visualization and least variance of cell populations across samples.&lt;ref name=flowTrans/&gt; However, a later comparison of the flowTrans package used in that comparison indicated that it did not parameterize the Logicle transformation in a manner consistent with other implementations, potentially calling those results into question.&lt;ref name=&quot;pmid22431383&quot;&gt;{{cite journal| author=Qian Y, Liu Y, Campbell J, Thomson E, Kong YM, Scheuermann RH| title=FCSTrans: an open source software system for FCS file conversion and data transformation. | journal=Cytometry A | year= 2012 | volume= 81 | issue= 5 | pages= 353-6 | pmid=22431383 | doi=10.1002/cyto.a.22037 | pmc= | url=http://www.ncbi.nlm.nih.gov/entrez/eutils/elink.fcgi?dbfrom=pubmed&amp;tool=sumsearch.org/cite&amp;retmode=ref&amp;cmd=prlinks&amp;id=22431383  }} &lt;/ref&gt;

==Quality control==
-Platecore
-FlowQ

==Identifying cell populations==
A critical step in analysis of flow cytometric data is identification of multidimensional regions that contain functionally and phenotypically homogeneous groups of cells for further analysis. &lt;ref name=&quot;lugli2010data&quot;&gt;{{cite journal| author=Lugli E, Roederer M, Cossarizza A| title=Data analysis in flow cytometry: the future just started. | journal=Cytometry A | year= 2010 | volume= 77 | issue= 7 | pages= 705-13 | pmid=20583274 | doi=10.1002/cyto.a.20901 | pmc=PMC2909632 | url=http://www.ncbi.nlm.nih.gov/entrez/eutils/elink.fcgi?dbfrom=pubmed&amp;tool=sumsearch.org/cite&amp;retmode=ref&amp;cmd=prlinks&amp;id=20583274  }} &lt;/ref&gt;

===Gating===
Manual gating is the process of identifying cell populations using a series of 2 dimensional projections of the raw data.
 
-Manual gating
TODO: This has been moved from the main wp. Needs to be reworded maybe?
The data generated by flow-cytometers can be plotted in a single [[wp:dimension]], to produce a [[wp:histogram]], or in two-dimensional dot plots or even in three dimensions. The regions on these plots can be sequentially separated, based on fluorescence [[wp:intensity (physics)|intensity]], by creating a series of subset extractions, termed &quot;gates.&quot; Specific gating [[wp:protocols]] exist for diagnostic and clinical purposes especially in relation to [[wp:hematology]].

The plots are often made on logarithmic scales. Because different fluorescent dyes' emission spectra overlap,&lt;ref&gt;http://pingu.salk.edu/flow/fluo.html&lt;/ref&gt; signals at the detectors have to be compensated electronically as well as computationally. Data accumulated using the flow cytometer can be analyzed using software, e.g., WinMDI&lt;ref&gt;{{cite web| url=http://facs.scripps.edu/software.html| title=TSRI Cytometry Software Page|accessdate=2009-09-03}}&lt;/ref&gt;, FCS Express, Flowjo, CytoPaint (aka Paint-A-Gate),&lt;ref&gt;http://leukobyte.com&lt;/ref&gt;, VenturiOne, CellQuest Pro, Cytospec &lt;ref&gt;{{cite web| url=http://www.cyto.purdue.edu/Purdue_software| title=PUCL Cytometry Software Page|accessdate=2011-07-07}}&lt;/ref&gt;, or Kaluza &lt;ref&gt;{{cite web| url=https://www.beckmancoulter.com| title=Beckman Coulter|accessdate=2013-02-10}}&lt;/ref&gt; 

Once the data are collected, there is no need to stay connected to the flow cytometer. For this reason, analysis is most often performed on a separate computer. This is especially necessary in core facilities where usage of these machines is in high demand.


-Manual gating guided by dimensionality reduction
As the number of markers measured by flow cytometry increases, the number of scatter plots that need to be investigated increase exponentially (some markers need to be investigated several times for each cell population to resolve high-dimensional differences between cell populations that appear to be similar in most markers). &lt;ref name=&quot;pmid22028426&quot;&gt;{{cite journal| author=Virgo PF, Gibbs GJ| title=Flow cytometry in clinical pathology. | journal=Ann Clin Biochem | year= 2012 | volume= 49 | issue= Pt 1 | pages= 17-28 | pmid=22028426 | doi=10.1258/acb.2011.011128 | pmc= | url=http://www.ncbi.nlm.nih.gov/entrez/eutils/elink.fcgi?dbfrom=pubmed&amp;tool=sumsearch.org/cite&amp;retmode=ref&amp;cmd=prlinks&amp;id=22028426  }} &lt;/ref&gt; To address this issue, [[wp:Principal_component_analysis]] has been used to summarize a high-dimensional dataset using a combination of markers that maximizes variance. &lt;ref name=&quot;pmid20844562&quot;&gt;{{cite journal| author=Costa ES, Pedreira CE, Barrena S, Lecrevisse Q, Flores J, Quijano S et al.| title=Automated pattern-guided principal component analysis vs expert-based immunophenotypic classification of B-cell chronic lymphoproliferative disorders: a step forward in the standardization of clinical immunophenotyping. | journal=Leukemia | year= 2010 | volume= 24 | issue= 11 | pages= 1927-33 | pmid=20844562 | doi=10.1038/leu.2010.160 | pmc=PMC3035971 | url=http://www.ncbi.nlm.nih.gov/entrez/eutils/elink.fcgi?dbfrom=pubmed&amp;tool=sumsearch.org/cite&amp;retmode=ref&amp;cmd=prlinks&amp;id=20844562  }} &lt;/ref&gt; However, PCA is a linear method and is not able to preserve complex non-linear relationships. More recently, two dimensional [[wp:Minimum_spanning_tree]] layouts have been used to guide manual gating.  Density-based down-sampling and clustering can be used to better represent rare populations and control the time and memory complexity of the dimension reduction process. &lt;ref name=&quot;pmid21964415&quot;&gt;{{cite journal| author=Qiu P, Simonds EF, Bendall SC, Gibbs KD, Bruggner RV, Linderman MD et al.| title=Extracting a cellular hierarchy from high-dimensional cytometry data with SPADE. | journal=Nat Biotechnol | year= 2011 | volume= 29 | issue= 10 | pages= 886-91 | pmid=21964415 | doi=10.1038/nbt.1991 | pmc=PMC3196363 | url=http://www.ncbi.nlm.nih.gov/entrez/eutils/elink.fcgi?dbfrom=pubmed&amp;tool=sumsearch.org/cite&amp;retmode=ref&amp;cmd=prlinks&amp;id=21964415  }} &lt;/ref&gt;

-Automated gating

-Image showing overplotting of automated gating from FlowCAP

===Probability binning===
-PB paper (Mario)
-FlowFP

-Image: FlowFP plot

===Combinatorial gating===
-FlowType
-Functionality from FlowJo

-Image: flowType pipeline?

==Diagnosis and discovery==
-Definition and distinction
-Classification
-Simplified Presentation of Incredibly Complex Evaluations (SPICE)
-Statistical tests (incl Survival Analysis)


==Public data and software==
===Bioconductor===
===Genepattern===
===Cytobank===
===ImmPort===
===FlowRepository===

==Open problems==
-Summarizing results of high-D data
-Memory and time complexity issues
-Visualization
-Cloud computing?


==See also==
* [[wp:Flow cytometry|Flow cytometry]]
* [[wp:bioinformatics|Bioinformatics]]
* [[wp:Proteomics|Proteomics]]

==References==
&lt;references/&gt;

[[Category:PLoS Computational Biology drafts]]</text>
    </revision>
    <revision>
      <id>2319</id>
      <parentid>2318</parentid>
      <timestamp>2013-02-10T20:53:29Z</timestamp>
      <contributor>
        <username>Nnimaa</username>
        <id>17</id>
      </contributor>
      <comment>/* Open problems */</comment>
      <sha1>a2tjoeycpqtbpev1yyaiz2axgz3melx</sha1>
      <text xml:space="preserve" bytes="10314">[[Flow cytometry data analysis]] is the application of methods from [[wp:bioinformatics|bioinformatics]], [[wp:computational statistics|computational statistics]] and [[wp:machine learning|machine learning]] to [[wp:data analysis|analyze]] [[wp:flow cytometry|flow cytometry]] data.

==Flow cytometry data==
===Techniques===
===Uses===

==Data formats and interchange==
===History===
===The FCS 3.1 standard===
===Other standards===

==Transformation==
Cell populations detected by flow cytometry are often described as being approximately [[wp:Log-normal distribution|log-normal]]. &lt;ref name=shapiro&gt;{{Cite book  | last1 = Shapiro | first1 = Howard M. | title = Practical flow cytometry | date = 2003 | publisher = Wiley-Liss | location = New York | isbn = 0-471-41125-6 | pages = 235 }} &lt;/ref&gt;
As such, they have traditionally been [[wp:Data_transformation_(statistics)|transformed]] to a [[wp:Logarithmic_scale|logarithmic scale]], often even before data acquisition by use of a [[wp:Log_amplifier|log amplifier]].
On modern instruments, data is usually stored in linear form, and transformed digitally prior to analysis.

However, compensated flow cytometry data frequently contains negative values due to compensation, and cell populations do occur which have low means and normal distributions.&lt;ref name=logicle&gt;{{cite journal| author=Parks DR, Roederer M, Moore WA| title=A new &quot;Logicle&quot; display method avoids deceptive effects of logarithmic scaling for low signals and compensated data. | journal=Cytometry A | year= 2006 | volume= 69 | issue= 6 | pages= 541-51 | pmid=16604519}}&lt;/ref&gt;
Logarithmic transformations tend to compress negative values on the axis, and poorly display normally distributed cell types.&lt;ref name=logicle/&gt;&lt;ref name=flowTrans&gt;{{cite journal| author=Finak G, Perez JM, Weng A, Gottardo R| title=Optimizing transformations for automated, high throughput analysis of flow cytometry data. | journal=BMC Bioinformatics | year= 2010 | volume= 11 | issue=  | pages= 546 | pmid=21050468 }}&lt;/ref&gt;
Alternative transformations which address this issue include the [[wp:Inverse hyperbolic function|hyperbolic arcsine]], the [[wp:Power transform|Box-Cox]]&lt;ref name=&quot;pmid18307272&quot;&gt;{{cite journal| author=Lo K, Brinkman RR, Gottardo R| title=Automated gating of flow cytometry data via robust model-based clustering. | journal=Cytometry A | year= 2008 | volume= 73 | issue= 4 | pages= 321-32 | pmid=18307272 | doi=10.1002/cyto.a.20531 | pmc= | url=http://www.ncbi.nlm.nih.gov/entrez/eutils/elink.fcgi?dbfrom=pubmed&amp;tool=sumsearch.org/cite&amp;retmode=ref&amp;cmd=prlinks&amp;id=18307272  }} &lt;/ref&gt; 
and the log-linear hybrid transformations HyperLog-A&lt;ref name=&quot;pmid15700280&quot;&gt;{{cite journal| author=Bagwell CB| title=Hyperlog-a flexible log-like transform for negative, zero, and positive valued data. | journal=Cytometry A | year= 2005 | volume= 64 | issue= 1 | pages= 34-42 | pmid=15700280 | doi=10.1002/cyto.a.20114 | pmc= | url=http://www.ncbi.nlm.nih.gov/entrez/eutils/elink.fcgi?dbfrom=pubmed&amp;tool=sumsearch.org/cite&amp;retmode=ref&amp;cmd=prlinks&amp;id=15700280  }} &lt;/ref&gt; and Logicle.&lt;ref name=logicle/&gt;&lt;ref name=&quot;pmid22411901&quot;&gt;{{cite journal| author=Moore WA, Parks DR| title=Update for the logicle data scale including operational code implementations. | journal=Cytometry A | year= 2012 | volume= 81 | issue= 4 | pages= 273-7 | pmid=22411901 | doi=10.1002/cyto.a.22030 | pmc= | url=http://www.ncbi.nlm.nih.gov/entrez/eutils/elink.fcgi?dbfrom=pubmed&amp;tool=sumsearch.org/cite&amp;retmode=ref&amp;cmd=prlinks&amp;id=22411901  }} &lt;/ref&gt;

A comparison of commonly used transformations concluded that the biexponential and Box-Cox transformations, when optimally parameterized, provided the clearest visualization and least variance of cell populations across samples.&lt;ref name=flowTrans/&gt; However, a later comparison of the flowTrans package used in that comparison indicated that it did not parameterize the Logicle transformation in a manner consistent with other implementations, potentially calling those results into question.&lt;ref name=&quot;pmid22431383&quot;&gt;{{cite journal| author=Qian Y, Liu Y, Campbell J, Thomson E, Kong YM, Scheuermann RH| title=FCSTrans: an open source software system for FCS file conversion and data transformation. | journal=Cytometry A | year= 2012 | volume= 81 | issue= 5 | pages= 353-6 | pmid=22431383 | doi=10.1002/cyto.a.22037 | pmc= | url=http://www.ncbi.nlm.nih.gov/entrez/eutils/elink.fcgi?dbfrom=pubmed&amp;tool=sumsearch.org/cite&amp;retmode=ref&amp;cmd=prlinks&amp;id=22431383  }} &lt;/ref&gt;

==Quality control==
-Platecore
-FlowQ

==Identifying cell populations==
A critical step in analysis of flow cytometric data is identification of multidimensional regions that contain functionally and phenotypically homogeneous groups of cells for further analysis. &lt;ref name=&quot;lugli2010data&quot;&gt;{{cite journal| author=Lugli E, Roederer M, Cossarizza A| title=Data analysis in flow cytometry: the future just started. | journal=Cytometry A | year= 2010 | volume= 77 | issue= 7 | pages= 705-13 | pmid=20583274 | doi=10.1002/cyto.a.20901 | pmc=PMC2909632 | url=http://www.ncbi.nlm.nih.gov/entrez/eutils/elink.fcgi?dbfrom=pubmed&amp;tool=sumsearch.org/cite&amp;retmode=ref&amp;cmd=prlinks&amp;id=20583274  }} &lt;/ref&gt;

===Gating===
Manual gating is the process of identifying cell populations using a series of 2 dimensional projections of the raw data.
 
-Manual gating
TODO: This has been moved from the main wp. Needs to be reworded maybe?
The data generated by flow-cytometers can be plotted in a single [[wp:dimension]], to produce a [[wp:histogram]], or in two-dimensional dot plots or even in three dimensions. The regions on these plots can be sequentially separated, based on fluorescence [[wp:intensity (physics)|intensity]], by creating a series of subset extractions, termed &quot;gates.&quot; Specific gating [[wp:protocols]] exist for diagnostic and clinical purposes especially in relation to [[wp:hematology]].

The plots are often made on logarithmic scales. Because different fluorescent dyes' emission spectra overlap,&lt;ref&gt;http://pingu.salk.edu/flow/fluo.html&lt;/ref&gt; signals at the detectors have to be compensated electronically as well as computationally. Data accumulated using the flow cytometer can be analyzed using software, e.g., WinMDI&lt;ref&gt;{{cite web| url=http://facs.scripps.edu/software.html| title=TSRI Cytometry Software Page|accessdate=2009-09-03}}&lt;/ref&gt;, FCS Express, Flowjo, CytoPaint (aka Paint-A-Gate),&lt;ref&gt;http://leukobyte.com&lt;/ref&gt;, VenturiOne, CellQuest Pro, Cytospec &lt;ref&gt;{{cite web| url=http://www.cyto.purdue.edu/Purdue_software| title=PUCL Cytometry Software Page|accessdate=2011-07-07}}&lt;/ref&gt;, or Kaluza &lt;ref&gt;{{cite web| url=https://www.beckmancoulter.com| title=Beckman Coulter|accessdate=2013-02-10}}&lt;/ref&gt; 

Once the data are collected, there is no need to stay connected to the flow cytometer. For this reason, analysis is most often performed on a separate computer. This is especially necessary in core facilities where usage of these machines is in high demand.


-Manual gating guided by dimensionality reduction
As the number of markers measured by flow cytometry increases, the number of scatter plots that need to be investigated increase exponentially (some markers need to be investigated several times for each cell population to resolve high-dimensional differences between cell populations that appear to be similar in most markers). &lt;ref name=&quot;pmid22028426&quot;&gt;{{cite journal| author=Virgo PF, Gibbs GJ| title=Flow cytometry in clinical pathology. | journal=Ann Clin Biochem | year= 2012 | volume= 49 | issue= Pt 1 | pages= 17-28 | pmid=22028426 | doi=10.1258/acb.2011.011128 | pmc= | url=http://www.ncbi.nlm.nih.gov/entrez/eutils/elink.fcgi?dbfrom=pubmed&amp;tool=sumsearch.org/cite&amp;retmode=ref&amp;cmd=prlinks&amp;id=22028426  }} &lt;/ref&gt; To address this issue, [[wp:Principal_component_analysis]] has been used to summarize a high-dimensional dataset using a combination of markers that maximizes variance. &lt;ref name=&quot;pmid20844562&quot;&gt;{{cite journal| author=Costa ES, Pedreira CE, Barrena S, Lecrevisse Q, Flores J, Quijano S et al.| title=Automated pattern-guided principal component analysis vs expert-based immunophenotypic classification of B-cell chronic lymphoproliferative disorders: a step forward in the standardization of clinical immunophenotyping. | journal=Leukemia | year= 2010 | volume= 24 | issue= 11 | pages= 1927-33 | pmid=20844562 | doi=10.1038/leu.2010.160 | pmc=PMC3035971 | url=http://www.ncbi.nlm.nih.gov/entrez/eutils/elink.fcgi?dbfrom=pubmed&amp;tool=sumsearch.org/cite&amp;retmode=ref&amp;cmd=prlinks&amp;id=20844562  }} &lt;/ref&gt; However, PCA is a linear method and is not able to preserve complex non-linear relationships. More recently, two dimensional [[wp:Minimum_spanning_tree]] layouts have been used to guide manual gating.  Density-based down-sampling and clustering can be used to better represent rare populations and control the time and memory complexity of the dimension reduction process. &lt;ref name=&quot;pmid21964415&quot;&gt;{{cite journal| author=Qiu P, Simonds EF, Bendall SC, Gibbs KD, Bruggner RV, Linderman MD et al.| title=Extracting a cellular hierarchy from high-dimensional cytometry data with SPADE. | journal=Nat Biotechnol | year= 2011 | volume= 29 | issue= 10 | pages= 886-91 | pmid=21964415 | doi=10.1038/nbt.1991 | pmc=PMC3196363 | url=http://www.ncbi.nlm.nih.gov/entrez/eutils/elink.fcgi?dbfrom=pubmed&amp;tool=sumsearch.org/cite&amp;retmode=ref&amp;cmd=prlinks&amp;id=21964415  }} &lt;/ref&gt;

-Automated gating

-Image showing overplotting of automated gating from FlowCAP

===Probability binning===
-PB paper (Mario)
-FlowFP

-Image: FlowFP plot

===Combinatorial gating===
-FlowType
-Functionality from FlowJo

-Image: flowType pipeline?

==Diagnosis and discovery==
-Definition and distinction
-Classification
-Simplified Presentation of Incredibly Complex Evaluations (SPICE)
-Statistical tests (incl Survival Analysis)


==Public data and software==
===Bioconductor===
===Genepattern===
===Cytobank===
===ImmPort===
===FlowRepository===

==Open problems==
-Summarizing results of high-D data
-Memory and time complexity issues
-Visualization [matlab dimension reduction toolbox]
-Cloud computing?

==See also==
* [[wp:Flow cytometry|Flow cytometry]]
* [[wp:bioinformatics|Bioinformatics]]
* [[wp:Proteomics|Proteomics]]

==References==
&lt;references/&gt;

[[Category:PLoS Computational Biology drafts]]</text>
    </revision>
    <revision>
      <id>2320</id>
      <parentid>2319</parentid>
      <timestamp>2013-02-10T20:54:08Z</timestamp>
      <contributor>
        <username>Nnimaa</username>
        <id>17</id>
      </contributor>
      <comment>/* Gating */</comment>
      <sha1>ab8g1h9o53c3wvrxakoljax0vlja3a7</sha1>
      <text xml:space="preserve" bytes="10267">[[Flow cytometry data analysis]] is the application of methods from [[wp:bioinformatics|bioinformatics]], [[wp:computational statistics|computational statistics]] and [[wp:machine learning|machine learning]] to [[wp:data analysis|analyze]] [[wp:flow cytometry|flow cytometry]] data.

==Flow cytometry data==
===Techniques===
===Uses===

==Data formats and interchange==
===History===
===The FCS 3.1 standard===
===Other standards===

==Transformation==
Cell populations detected by flow cytometry are often described as being approximately [[wp:Log-normal distribution|log-normal]]. &lt;ref name=shapiro&gt;{{Cite book  | last1 = Shapiro | first1 = Howard M. | title = Practical flow cytometry | date = 2003 | publisher = Wiley-Liss | location = New York | isbn = 0-471-41125-6 | pages = 235 }} &lt;/ref&gt;
As such, they have traditionally been [[wp:Data_transformation_(statistics)|transformed]] to a [[wp:Logarithmic_scale|logarithmic scale]], often even before data acquisition by use of a [[wp:Log_amplifier|log amplifier]].
On modern instruments, data is usually stored in linear form, and transformed digitally prior to analysis.

However, compensated flow cytometry data frequently contains negative values due to compensation, and cell populations do occur which have low means and normal distributions.&lt;ref name=logicle&gt;{{cite journal| author=Parks DR, Roederer M, Moore WA| title=A new &quot;Logicle&quot; display method avoids deceptive effects of logarithmic scaling for low signals and compensated data. | journal=Cytometry A | year= 2006 | volume= 69 | issue= 6 | pages= 541-51 | pmid=16604519}}&lt;/ref&gt;
Logarithmic transformations tend to compress negative values on the axis, and poorly display normally distributed cell types.&lt;ref name=logicle/&gt;&lt;ref name=flowTrans&gt;{{cite journal| author=Finak G, Perez JM, Weng A, Gottardo R| title=Optimizing transformations for automated, high throughput analysis of flow cytometry data. | journal=BMC Bioinformatics | year= 2010 | volume= 11 | issue=  | pages= 546 | pmid=21050468 }}&lt;/ref&gt;
Alternative transformations which address this issue include the [[wp:Inverse hyperbolic function|hyperbolic arcsine]], the [[wp:Power transform|Box-Cox]]&lt;ref name=&quot;pmid18307272&quot;&gt;{{cite journal| author=Lo K, Brinkman RR, Gottardo R| title=Automated gating of flow cytometry data via robust model-based clustering. | journal=Cytometry A | year= 2008 | volume= 73 | issue= 4 | pages= 321-32 | pmid=18307272 | doi=10.1002/cyto.a.20531 | pmc= | url=http://www.ncbi.nlm.nih.gov/entrez/eutils/elink.fcgi?dbfrom=pubmed&amp;tool=sumsearch.org/cite&amp;retmode=ref&amp;cmd=prlinks&amp;id=18307272  }} &lt;/ref&gt; 
and the log-linear hybrid transformations HyperLog-A&lt;ref name=&quot;pmid15700280&quot;&gt;{{cite journal| author=Bagwell CB| title=Hyperlog-a flexible log-like transform for negative, zero, and positive valued data. | journal=Cytometry A | year= 2005 | volume= 64 | issue= 1 | pages= 34-42 | pmid=15700280 | doi=10.1002/cyto.a.20114 | pmc= | url=http://www.ncbi.nlm.nih.gov/entrez/eutils/elink.fcgi?dbfrom=pubmed&amp;tool=sumsearch.org/cite&amp;retmode=ref&amp;cmd=prlinks&amp;id=15700280  }} &lt;/ref&gt; and Logicle.&lt;ref name=logicle/&gt;&lt;ref name=&quot;pmid22411901&quot;&gt;{{cite journal| author=Moore WA, Parks DR| title=Update for the logicle data scale including operational code implementations. | journal=Cytometry A | year= 2012 | volume= 81 | issue= 4 | pages= 273-7 | pmid=22411901 | doi=10.1002/cyto.a.22030 | pmc= | url=http://www.ncbi.nlm.nih.gov/entrez/eutils/elink.fcgi?dbfrom=pubmed&amp;tool=sumsearch.org/cite&amp;retmode=ref&amp;cmd=prlinks&amp;id=22411901  }} &lt;/ref&gt;

A comparison of commonly used transformations concluded that the biexponential and Box-Cox transformations, when optimally parameterized, provided the clearest visualization and least variance of cell populations across samples.&lt;ref name=flowTrans/&gt; However, a later comparison of the flowTrans package used in that comparison indicated that it did not parameterize the Logicle transformation in a manner consistent with other implementations, potentially calling those results into question.&lt;ref name=&quot;pmid22431383&quot;&gt;{{cite journal| author=Qian Y, Liu Y, Campbell J, Thomson E, Kong YM, Scheuermann RH| title=FCSTrans: an open source software system for FCS file conversion and data transformation. | journal=Cytometry A | year= 2012 | volume= 81 | issue= 5 | pages= 353-6 | pmid=22431383 | doi=10.1002/cyto.a.22037 | pmc= | url=http://www.ncbi.nlm.nih.gov/entrez/eutils/elink.fcgi?dbfrom=pubmed&amp;tool=sumsearch.org/cite&amp;retmode=ref&amp;cmd=prlinks&amp;id=22431383  }} &lt;/ref&gt;

==Quality control==
-Platecore
-FlowQ

==Identifying cell populations==
A critical step in analysis of flow cytometric data is identification of multidimensional regions that contain functionally and phenotypically homogeneous groups of cells for further analysis. &lt;ref name=&quot;lugli2010data&quot;&gt;{{cite journal| author=Lugli E, Roederer M, Cossarizza A| title=Data analysis in flow cytometry: the future just started. | journal=Cytometry A | year= 2010 | volume= 77 | issue= 7 | pages= 705-13 | pmid=20583274 | doi=10.1002/cyto.a.20901 | pmc=PMC2909632 | url=http://www.ncbi.nlm.nih.gov/entrez/eutils/elink.fcgi?dbfrom=pubmed&amp;tool=sumsearch.org/cite&amp;retmode=ref&amp;cmd=prlinks&amp;id=20583274  }} &lt;/ref&gt;

===Gating===
Manual gating is the process of identifying cell populations using a series of 2 dimensional projections of the raw data.
 
TODO: The next 3 paragraphs have been moved from the main wp. Needs to be reworded maybe?
The data generated by flow-cytometers can be plotted in a single [[wp:dimension]], to produce a [[wp:histogram]], or in two-dimensional dot plots or even in three dimensions. The regions on these plots can be sequentially separated, based on fluorescence [[wp:intensity (physics)|intensity]], by creating a series of subset extractions, termed &quot;gates.&quot; Specific gating [[wp:protocols]] exist for diagnostic and clinical purposes especially in relation to [[wp:hematology]].

The plots are often made on logarithmic scales. Because different fluorescent dyes' emission spectra overlap,&lt;ref&gt;http://pingu.salk.edu/flow/fluo.html&lt;/ref&gt; signals at the detectors have to be compensated electronically as well as computationally. Data accumulated using the flow cytometer can be analyzed using software, e.g., WinMDI&lt;ref&gt;{{cite web| url=http://facs.scripps.edu/software.html| title=TSRI Cytometry Software Page|accessdate=2009-09-03}}&lt;/ref&gt;, FCS Express, Flowjo, CytoPaint (aka Paint-A-Gate),&lt;ref&gt;http://leukobyte.com&lt;/ref&gt;, VenturiOne, CellQuest Pro, Cytospec &lt;ref&gt;{{cite web| url=http://www.cyto.purdue.edu/Purdue_software| title=PUCL Cytometry Software Page|accessdate=2011-07-07}}&lt;/ref&gt;, or Kaluza &lt;ref&gt;{{cite web| url=https://www.beckmancoulter.com| title=Beckman Coulter|accessdate=2013-02-10}}&lt;/ref&gt; 

Once the data are collected, there is no need to stay connected to the flow cytometer. For this reason, analysis is most often performed on a separate computer. This is especially necessary in core facilities where usage of these machines is in high demand.


As the number of markers measured by flow cytometry increases, the number of scatter plots that need to be investigated increase exponentially (some markers need to be investigated several times for each cell population to resolve high-dimensional differences between cell populations that appear to be similar in most markers). &lt;ref name=&quot;pmid22028426&quot;&gt;{{cite journal| author=Virgo PF, Gibbs GJ| title=Flow cytometry in clinical pathology. | journal=Ann Clin Biochem | year= 2012 | volume= 49 | issue= Pt 1 | pages= 17-28 | pmid=22028426 | doi=10.1258/acb.2011.011128 | pmc= | url=http://www.ncbi.nlm.nih.gov/entrez/eutils/elink.fcgi?dbfrom=pubmed&amp;tool=sumsearch.org/cite&amp;retmode=ref&amp;cmd=prlinks&amp;id=22028426  }} &lt;/ref&gt; To address this issue, [[wp:Principal_component_analysis]] has been used to summarize a high-dimensional dataset using a combination of markers that maximizes variance. &lt;ref name=&quot;pmid20844562&quot;&gt;{{cite journal| author=Costa ES, Pedreira CE, Barrena S, Lecrevisse Q, Flores J, Quijano S et al.| title=Automated pattern-guided principal component analysis vs expert-based immunophenotypic classification of B-cell chronic lymphoproliferative disorders: a step forward in the standardization of clinical immunophenotyping. | journal=Leukemia | year= 2010 | volume= 24 | issue= 11 | pages= 1927-33 | pmid=20844562 | doi=10.1038/leu.2010.160 | pmc=PMC3035971 | url=http://www.ncbi.nlm.nih.gov/entrez/eutils/elink.fcgi?dbfrom=pubmed&amp;tool=sumsearch.org/cite&amp;retmode=ref&amp;cmd=prlinks&amp;id=20844562  }} &lt;/ref&gt; However, PCA is a linear method and is not able to preserve complex non-linear relationships. More recently, two dimensional [[wp:Minimum_spanning_tree]] layouts have been used to guide manual gating.  Density-based down-sampling and clustering can be used to better represent rare populations and control the time and memory complexity of the dimension reduction process. &lt;ref name=&quot;pmid21964415&quot;&gt;{{cite journal| author=Qiu P, Simonds EF, Bendall SC, Gibbs KD, Bruggner RV, Linderman MD et al.| title=Extracting a cellular hierarchy from high-dimensional cytometry data with SPADE. | journal=Nat Biotechnol | year= 2011 | volume= 29 | issue= 10 | pages= 886-91 | pmid=21964415 | doi=10.1038/nbt.1991 | pmc=PMC3196363 | url=http://www.ncbi.nlm.nih.gov/entrez/eutils/elink.fcgi?dbfrom=pubmed&amp;tool=sumsearch.org/cite&amp;retmode=ref&amp;cmd=prlinks&amp;id=21964415  }} &lt;/ref&gt;

-Automated gating

-Image showing overplotting of automated gating from FlowCAP

===Probability binning===
-PB paper (Mario)
-FlowFP

-Image: FlowFP plot

===Combinatorial gating===
-FlowType
-Functionality from FlowJo

-Image: flowType pipeline?

==Diagnosis and discovery==
-Definition and distinction
-Classification
-Simplified Presentation of Incredibly Complex Evaluations (SPICE)
-Statistical tests (incl Survival Analysis)


==Public data and software==
===Bioconductor===
===Genepattern===
===Cytobank===
===ImmPort===
===FlowRepository===

==Open problems==
-Summarizing results of high-D data
-Memory and time complexity issues
-Visualization [matlab dimension reduction toolbox]
-Cloud computing?

==See also==
* [[wp:Flow cytometry|Flow cytometry]]
* [[wp:bioinformatics|Bioinformatics]]
* [[wp:Proteomics|Proteomics]]

==References==
&lt;references/&gt;

[[Category:PLoS Computational Biology drafts]]</text>
    </revision>
    <revision>
      <id>2321</id>
      <parentid>2320</parentid>
      <timestamp>2013-02-10T21:02:29Z</timestamp>
      <contributor>
        <username>Nnimaa</username>
        <id>17</id>
      </contributor>
      <comment>/* Identifying cell populations */</comment>
      <sha1>bjid69jrwworxbazjdt6u30nilx61o0</sha1>
      <text xml:space="preserve" bytes="10458">[[Flow cytometry data analysis]] is the application of methods from [[wp:bioinformatics|bioinformatics]], [[wp:computational statistics|computational statistics]] and [[wp:machine learning|machine learning]] to [[wp:data analysis|analyze]] [[wp:flow cytometry|flow cytometry]] data.

==Flow cytometry data==
===Techniques===
===Uses===

==Data formats and interchange==
===History===
===The FCS 3.1 standard===
===Other standards===

==Transformation==
Cell populations detected by flow cytometry are often described as being approximately [[wp:Log-normal distribution|log-normal]]. &lt;ref name=shapiro&gt;{{Cite book  | last1 = Shapiro | first1 = Howard M. | title = Practical flow cytometry | date = 2003 | publisher = Wiley-Liss | location = New York | isbn = 0-471-41125-6 | pages = 235 }} &lt;/ref&gt;
As such, they have traditionally been [[wp:Data_transformation_(statistics)|transformed]] to a [[wp:Logarithmic_scale|logarithmic scale]], often even before data acquisition by use of a [[wp:Log_amplifier|log amplifier]].
On modern instruments, data is usually stored in linear form, and transformed digitally prior to analysis.

However, compensated flow cytometry data frequently contains negative values due to compensation, and cell populations do occur which have low means and normal distributions.&lt;ref name=logicle&gt;{{cite journal| author=Parks DR, Roederer M, Moore WA| title=A new &quot;Logicle&quot; display method avoids deceptive effects of logarithmic scaling for low signals and compensated data. | journal=Cytometry A | year= 2006 | volume= 69 | issue= 6 | pages= 541-51 | pmid=16604519}}&lt;/ref&gt;
Logarithmic transformations tend to compress negative values on the axis, and poorly display normally distributed cell types.&lt;ref name=logicle/&gt;&lt;ref name=flowTrans&gt;{{cite journal| author=Finak G, Perez JM, Weng A, Gottardo R| title=Optimizing transformations for automated, high throughput analysis of flow cytometry data. | journal=BMC Bioinformatics | year= 2010 | volume= 11 | issue=  | pages= 546 | pmid=21050468 }}&lt;/ref&gt;
Alternative transformations which address this issue include the [[wp:Inverse hyperbolic function|hyperbolic arcsine]], the [[wp:Power transform|Box-Cox]]&lt;ref name=&quot;pmid18307272&quot;&gt;{{cite journal| author=Lo K, Brinkman RR, Gottardo R| title=Automated gating of flow cytometry data via robust model-based clustering. | journal=Cytometry A | year= 2008 | volume= 73 | issue= 4 | pages= 321-32 | pmid=18307272 | doi=10.1002/cyto.a.20531 | pmc= | url=http://www.ncbi.nlm.nih.gov/entrez/eutils/elink.fcgi?dbfrom=pubmed&amp;tool=sumsearch.org/cite&amp;retmode=ref&amp;cmd=prlinks&amp;id=18307272  }} &lt;/ref&gt; 
and the log-linear hybrid transformations HyperLog-A&lt;ref name=&quot;pmid15700280&quot;&gt;{{cite journal| author=Bagwell CB| title=Hyperlog-a flexible log-like transform for negative, zero, and positive valued data. | journal=Cytometry A | year= 2005 | volume= 64 | issue= 1 | pages= 34-42 | pmid=15700280 | doi=10.1002/cyto.a.20114 | pmc= | url=http://www.ncbi.nlm.nih.gov/entrez/eutils/elink.fcgi?dbfrom=pubmed&amp;tool=sumsearch.org/cite&amp;retmode=ref&amp;cmd=prlinks&amp;id=15700280  }} &lt;/ref&gt; and Logicle.&lt;ref name=logicle/&gt;&lt;ref name=&quot;pmid22411901&quot;&gt;{{cite journal| author=Moore WA, Parks DR| title=Update for the logicle data scale including operational code implementations. | journal=Cytometry A | year= 2012 | volume= 81 | issue= 4 | pages= 273-7 | pmid=22411901 | doi=10.1002/cyto.a.22030 | pmc= | url=http://www.ncbi.nlm.nih.gov/entrez/eutils/elink.fcgi?dbfrom=pubmed&amp;tool=sumsearch.org/cite&amp;retmode=ref&amp;cmd=prlinks&amp;id=22411901  }} &lt;/ref&gt;

A comparison of commonly used transformations concluded that the biexponential and Box-Cox transformations, when optimally parameterized, provided the clearest visualization and least variance of cell populations across samples.&lt;ref name=flowTrans/&gt; However, a later comparison of the flowTrans package used in that comparison indicated that it did not parameterize the Logicle transformation in a manner consistent with other implementations, potentially calling those results into question.&lt;ref name=&quot;pmid22431383&quot;&gt;{{cite journal| author=Qian Y, Liu Y, Campbell J, Thomson E, Kong YM, Scheuermann RH| title=FCSTrans: an open source software system for FCS file conversion and data transformation. | journal=Cytometry A | year= 2012 | volume= 81 | issue= 5 | pages= 353-6 | pmid=22431383 | doi=10.1002/cyto.a.22037 | pmc= | url=http://www.ncbi.nlm.nih.gov/entrez/eutils/elink.fcgi?dbfrom=pubmed&amp;tool=sumsearch.org/cite&amp;retmode=ref&amp;cmd=prlinks&amp;id=22431383  }} &lt;/ref&gt;

==Quality control==
-Platecore
-FlowQ

==Identifying cell populations==
A critical step in analysis of flow cytometric data is identification of multidimensional regions that contain functionally and phenotypically homogeneous groups of cells for further analysis. &lt;ref name=&quot;lugli2010data&quot;&gt;{{cite journal| author=Lugli E, Roederer M, Cossarizza A| title=Data analysis in flow cytometry: the future just started. | journal=Cytometry A | year= 2010 | volume= 77 | issue= 7 | pages= 705-13 | pmid=20583274 | doi=10.1002/cyto.a.20901 | pmc=PMC2909632 | url=http://www.ncbi.nlm.nih.gov/entrez/eutils/elink.fcgi?dbfrom=pubmed&amp;tool=sumsearch.org/cite&amp;retmode=ref&amp;cmd=prlinks&amp;id=20583274  }} &lt;/ref&gt;

===Gating===
Manual gating is the process of identifying cell populations using a series of 2 dimensional projections of the raw data.
 
TODO: The next 3 paragraphs have been moved from the main wp. Needs to be reworded maybe?
The data generated by flow-cytometers can be plotted in a single [[wp:dimension]], to produce a [[wp:histogram]], or in two-dimensional dot plots or even in three dimensions. The regions on these plots can be sequentially separated, based on fluorescence [[wp:intensity (physics)|intensity]], by creating a series of subset extractions, termed &quot;gates.&quot; Specific gating [[wp:protocols]] exist for diagnostic and clinical purposes especially in relation to [[wp:hematology]].

The plots are often made on logarithmic scales. Because different fluorescent dyes' emission spectra overlap,&lt;ref&gt;http://pingu.salk.edu/flow/fluo.html&lt;/ref&gt; signals at the detectors have to be compensated electronically as well as computationally. Data accumulated using the flow cytometer can be analyzed using software, e.g., WinMDI&lt;ref&gt;{{cite web| url=http://facs.scripps.edu/software.html| title=TSRI Cytometry Software Page|accessdate=2009-09-03}}&lt;/ref&gt;, FCS Express, Flowjo, CytoPaint (aka Paint-A-Gate),&lt;ref&gt;http://leukobyte.com&lt;/ref&gt;, VenturiOne, CellQuest Pro, Cytospec &lt;ref&gt;{{cite web| url=http://www.cyto.purdue.edu/Purdue_software| title=PUCL Cytometry Software Page|accessdate=2011-07-07}}&lt;/ref&gt;, or Kaluza &lt;ref&gt;{{cite web| url=https://www.beckmancoulter.com| title=Beckman Coulter|accessdate=2013-02-10}}&lt;/ref&gt; 

Once the data are collected, there is no need to stay connected to the flow cytometer. For this reason, analysis is most often performed on a separate computer. This is especially necessary in core facilities where usage of these machines is in high demand.


As the number of markers measured by flow cytometry increases, the number of scatter plots that need to be investigated increase exponentially (some markers need to be investigated several times for each cell population to resolve high-dimensional differences between cell populations that appear to be similar in most markers). &lt;ref name=&quot;pmid22028426&quot;&gt;{{cite journal| author=Virgo PF, Gibbs GJ| title=Flow cytometry in clinical pathology. | journal=Ann Clin Biochem | year= 2012 | volume= 49 | issue= Pt 1 | pages= 17-28 | pmid=22028426 | doi=10.1258/acb.2011.011128 | pmc= | url=http://www.ncbi.nlm.nih.gov/entrez/eutils/elink.fcgi?dbfrom=pubmed&amp;tool=sumsearch.org/cite&amp;retmode=ref&amp;cmd=prlinks&amp;id=22028426  }} &lt;/ref&gt; To address this issue, [[wp:Principal_component_analysis]] has been used to summarize a high-dimensional dataset using a combination of markers that maximizes variance. &lt;ref name=&quot;pmid20844562&quot;&gt;{{cite journal| author=Costa ES, Pedreira CE, Barrena S, Lecrevisse Q, Flores J, Quijano S et al.| title=Automated pattern-guided principal component analysis vs expert-based immunophenotypic classification of B-cell chronic lymphoproliferative disorders: a step forward in the standardization of clinical immunophenotyping. | journal=Leukemia | year= 2010 | volume= 24 | issue= 11 | pages= 1927-33 | pmid=20844562 | doi=10.1038/leu.2010.160 | pmc=PMC3035971 | url=http://www.ncbi.nlm.nih.gov/entrez/eutils/elink.fcgi?dbfrom=pubmed&amp;tool=sumsearch.org/cite&amp;retmode=ref&amp;cmd=prlinks&amp;id=20844562  }} &lt;/ref&gt; However, PCA is a linear method and is not able to preserve complex non-linear relationships. More recently, two dimensional [[wp:Minimum_spanning_tree]] layouts have been used to guide manual gating.  Density-based down-sampling and clustering can be used to better represent rare populations and control the time and memory complexity of the minimum spanning tree construction process. &lt;ref name=&quot;pmid21964415&quot;&gt;{{cite journal| author=Qiu P, Simonds EF, Bendall SC, Gibbs KD, Bruggner RV, Linderman MD et al.| title=Extracting a cellular hierarchy from high-dimensional cytometry data with SPADE. | journal=Nat Biotechnol | year= 2011 | volume= 29 | issue= 10 | pages= 886-91 | pmid=21964415 | doi=10.1038/nbt.1991 | pmc=PMC3196363 | url=http://www.ncbi.nlm.nih.gov/entrez/eutils/elink.fcgi?dbfrom=pubmed&amp;tool=sumsearch.org/cite&amp;retmode=ref&amp;cmd=prlinks&amp;id=21964415}} &lt;/ref&gt; More sophisticated [[wp:Dimension_reduction]] algorithms are yet to be investigated. &lt;ref&gt;http://homepage.tudelft.nl/19j49/Matlab_Toolbox_for_Dimensionality_Reduction.html&lt;/ref&gt;

-Automated gating

-Image showing overplotting of automated gating from FlowCAP

===Probability binning===
-PB paper (Mario)
-FlowFP

-Image: FlowFP plot

===Combinatorial gating===
-FlowType
-Functionality from FlowJo

-Image: flowType pipeline?

==Diagnosis and discovery==
-Definition and distinction
-Classification
-Simplified Presentation of Incredibly Complex Evaluations (SPICE)
-Statistical tests (incl Survival Analysis)


==Public data and software==
===Bioconductor===
===Genepattern===
===Cytobank===
===ImmPort===
===FlowRepository===

==Open problems==
-Summarizing results of high-D data
-Memory and time complexity issues
-Visualization [matlab dimension reduction toolbox]
-Cloud computing?

==See also==
* [[wp:Flow cytometry|Flow cytometry]]
* [[wp:bioinformatics|Bioinformatics]]
* [[wp:Proteomics|Proteomics]]

==References==
&lt;references/&gt;

[[Category:PLoS Computational Biology drafts]]</text>
    </revision>
    <revision>
      <id>2322</id>
      <parentid>2321</parentid>
      <timestamp>2013-02-10T21:02:47Z</timestamp>
      <contributor>
        <username>Nnimaa</username>
        <id>17</id>
      </contributor>
      <comment>/* Gating */</comment>
      <sha1>7b1ryu2uo5p5rc02k2m30l4rcmwzj0t</sha1>
      <text xml:space="preserve" bytes="10458">[[Flow cytometry data analysis]] is the application of methods from [[wp:bioinformatics|bioinformatics]], [[wp:computational statistics|computational statistics]] and [[wp:machine learning|machine learning]] to [[wp:data analysis|analyze]] [[wp:flow cytometry|flow cytometry]] data.

==Flow cytometry data==
===Techniques===
===Uses===

==Data formats and interchange==
===History===
===The FCS 3.1 standard===
===Other standards===

==Transformation==
Cell populations detected by flow cytometry are often described as being approximately [[wp:Log-normal distribution|log-normal]]. &lt;ref name=shapiro&gt;{{Cite book  | last1 = Shapiro | first1 = Howard M. | title = Practical flow cytometry | date = 2003 | publisher = Wiley-Liss | location = New York | isbn = 0-471-41125-6 | pages = 235 }} &lt;/ref&gt;
As such, they have traditionally been [[wp:Data_transformation_(statistics)|transformed]] to a [[wp:Logarithmic_scale|logarithmic scale]], often even before data acquisition by use of a [[wp:Log_amplifier|log amplifier]].
On modern instruments, data is usually stored in linear form, and transformed digitally prior to analysis.

However, compensated flow cytometry data frequently contains negative values due to compensation, and cell populations do occur which have low means and normal distributions.&lt;ref name=logicle&gt;{{cite journal| author=Parks DR, Roederer M, Moore WA| title=A new &quot;Logicle&quot; display method avoids deceptive effects of logarithmic scaling for low signals and compensated data. | journal=Cytometry A | year= 2006 | volume= 69 | issue= 6 | pages= 541-51 | pmid=16604519}}&lt;/ref&gt;
Logarithmic transformations tend to compress negative values on the axis, and poorly display normally distributed cell types.&lt;ref name=logicle/&gt;&lt;ref name=flowTrans&gt;{{cite journal| author=Finak G, Perez JM, Weng A, Gottardo R| title=Optimizing transformations for automated, high throughput analysis of flow cytometry data. | journal=BMC Bioinformatics | year= 2010 | volume= 11 | issue=  | pages= 546 | pmid=21050468 }}&lt;/ref&gt;
Alternative transformations which address this issue include the [[wp:Inverse hyperbolic function|hyperbolic arcsine]], the [[wp:Power transform|Box-Cox]]&lt;ref name=&quot;pmid18307272&quot;&gt;{{cite journal| author=Lo K, Brinkman RR, Gottardo R| title=Automated gating of flow cytometry data via robust model-based clustering. | journal=Cytometry A | year= 2008 | volume= 73 | issue= 4 | pages= 321-32 | pmid=18307272 | doi=10.1002/cyto.a.20531 | pmc= | url=http://www.ncbi.nlm.nih.gov/entrez/eutils/elink.fcgi?dbfrom=pubmed&amp;tool=sumsearch.org/cite&amp;retmode=ref&amp;cmd=prlinks&amp;id=18307272  }} &lt;/ref&gt; 
and the log-linear hybrid transformations HyperLog-A&lt;ref name=&quot;pmid15700280&quot;&gt;{{cite journal| author=Bagwell CB| title=Hyperlog-a flexible log-like transform for negative, zero, and positive valued data. | journal=Cytometry A | year= 2005 | volume= 64 | issue= 1 | pages= 34-42 | pmid=15700280 | doi=10.1002/cyto.a.20114 | pmc= | url=http://www.ncbi.nlm.nih.gov/entrez/eutils/elink.fcgi?dbfrom=pubmed&amp;tool=sumsearch.org/cite&amp;retmode=ref&amp;cmd=prlinks&amp;id=15700280  }} &lt;/ref&gt; and Logicle.&lt;ref name=logicle/&gt;&lt;ref name=&quot;pmid22411901&quot;&gt;{{cite journal| author=Moore WA, Parks DR| title=Update for the logicle data scale including operational code implementations. | journal=Cytometry A | year= 2012 | volume= 81 | issue= 4 | pages= 273-7 | pmid=22411901 | doi=10.1002/cyto.a.22030 | pmc= | url=http://www.ncbi.nlm.nih.gov/entrez/eutils/elink.fcgi?dbfrom=pubmed&amp;tool=sumsearch.org/cite&amp;retmode=ref&amp;cmd=prlinks&amp;id=22411901  }} &lt;/ref&gt;

A comparison of commonly used transformations concluded that the biexponential and Box-Cox transformations, when optimally parameterized, provided the clearest visualization and least variance of cell populations across samples.&lt;ref name=flowTrans/&gt; However, a later comparison of the flowTrans package used in that comparison indicated that it did not parameterize the Logicle transformation in a manner consistent with other implementations, potentially calling those results into question.&lt;ref name=&quot;pmid22431383&quot;&gt;{{cite journal| author=Qian Y, Liu Y, Campbell J, Thomson E, Kong YM, Scheuermann RH| title=FCSTrans: an open source software system for FCS file conversion and data transformation. | journal=Cytometry A | year= 2012 | volume= 81 | issue= 5 | pages= 353-6 | pmid=22431383 | doi=10.1002/cyto.a.22037 | pmc= | url=http://www.ncbi.nlm.nih.gov/entrez/eutils/elink.fcgi?dbfrom=pubmed&amp;tool=sumsearch.org/cite&amp;retmode=ref&amp;cmd=prlinks&amp;id=22431383  }} &lt;/ref&gt;

==Quality control==
-Platecore
-FlowQ

==Identifying cell populations==
A critical step in analysis of flow cytometric data is identification of multidimensional regions that contain functionally and phenotypically homogeneous groups of cells for further analysis. &lt;ref name=&quot;lugli2010data&quot;&gt;{{cite journal| author=Lugli E, Roederer M, Cossarizza A| title=Data analysis in flow cytometry: the future just started. | journal=Cytometry A | year= 2010 | volume= 77 | issue= 7 | pages= 705-13 | pmid=20583274 | doi=10.1002/cyto.a.20901 | pmc=PMC2909632 | url=http://www.ncbi.nlm.nih.gov/entrez/eutils/elink.fcgi?dbfrom=pubmed&amp;tool=sumsearch.org/cite&amp;retmode=ref&amp;cmd=prlinks&amp;id=20583274  }} &lt;/ref&gt;

===Gating===
Manual gating is the process of identifying cell populations using a series of 2 dimensional projections of the raw data.
 
TODO: The next 3 paragraphs have been moved from the main wp. Needs to be reworded maybe?
The data generated by flow-cytometers can be plotted in a single [[wp:dimension]], to produce a [[wp:histogram]], or in two-dimensional dot plots or even in three dimensions. The regions on these plots can be sequentially separated, based on fluorescence [[wp:intensity (physics)|intensity]], by creating a series of subset extractions, termed &quot;gates.&quot; Specific gating [[wp:protocols]] exist for diagnostic and clinical purposes especially in relation to [[wp:hematology]].

The plots are often made on logarithmic scales. Because different fluorescent dyes' emission spectra overlap,&lt;ref&gt;http://pingu.salk.edu/flow/fluo.html&lt;/ref&gt; signals at the detectors have to be compensated electronically as well as computationally. Data accumulated using the flow cytometer can be analyzed using software, e.g., WinMDI&lt;ref&gt;{{cite web| url=http://facs.scripps.edu/software.html| title=TSRI Cytometry Software Page|accessdate=2009-09-03}}&lt;/ref&gt;, FCS Express, Flowjo, CytoPaint (aka Paint-A-Gate),&lt;ref&gt;http://leukobyte.com&lt;/ref&gt;, VenturiOne, CellQuest Pro, Cytospec &lt;ref&gt;{{cite web| url=http://www.cyto.purdue.edu/Purdue_software| title=PUCL Cytometry Software Page|accessdate=2011-07-07}}&lt;/ref&gt;, or Kaluza &lt;ref&gt;{{cite web| url=https://www.beckmancoulter.com| title=Beckman Coulter|accessdate=2013-02-10}}&lt;/ref&gt;.

Once the data are collected, there is no need to stay connected to the flow cytometer. For this reason, analysis is most often performed on a separate computer. This is especially necessary in core facilities where usage of these machines is in high demand.


As the number of markers measured by flow cytometry increases, the number of scatter plots that need to be investigated increase exponentially (some markers need to be investigated several times for each cell population to resolve high-dimensional differences between cell populations that appear to be similar in most markers). &lt;ref name=&quot;pmid22028426&quot;&gt;{{cite journal| author=Virgo PF, Gibbs GJ| title=Flow cytometry in clinical pathology. | journal=Ann Clin Biochem | year= 2012 | volume= 49 | issue= Pt 1 | pages= 17-28 | pmid=22028426 | doi=10.1258/acb.2011.011128 | pmc= | url=http://www.ncbi.nlm.nih.gov/entrez/eutils/elink.fcgi?dbfrom=pubmed&amp;tool=sumsearch.org/cite&amp;retmode=ref&amp;cmd=prlinks&amp;id=22028426  }} &lt;/ref&gt; To address this issue, [[wp:Principal_component_analysis]] has been used to summarize a high-dimensional dataset using a combination of markers that maximizes variance. &lt;ref name=&quot;pmid20844562&quot;&gt;{{cite journal| author=Costa ES, Pedreira CE, Barrena S, Lecrevisse Q, Flores J, Quijano S et al.| title=Automated pattern-guided principal component analysis vs expert-based immunophenotypic classification of B-cell chronic lymphoproliferative disorders: a step forward in the standardization of clinical immunophenotyping. | journal=Leukemia | year= 2010 | volume= 24 | issue= 11 | pages= 1927-33 | pmid=20844562 | doi=10.1038/leu.2010.160 | pmc=PMC3035971 | url=http://www.ncbi.nlm.nih.gov/entrez/eutils/elink.fcgi?dbfrom=pubmed&amp;tool=sumsearch.org/cite&amp;retmode=ref&amp;cmd=prlinks&amp;id=20844562  }} &lt;/ref&gt; However, PCA is a linear method and is not able to preserve complex non-linear relationships. More recently, two dimensional [[wp:Minimum_spanning_tree]] layouts have been used to guide manual gating.  Density-based down-sampling and clustering can be used to better represent rare populations and control the time and memory complexity of the minimum spanning tree construction process. &lt;ref name=&quot;pmid21964415&quot;&gt;{{cite journal| author=Qiu P, Simonds EF, Bendall SC, Gibbs KD, Bruggner RV, Linderman MD et al.| title=Extracting a cellular hierarchy from high-dimensional cytometry data with SPADE. | journal=Nat Biotechnol | year= 2011 | volume= 29 | issue= 10 | pages= 886-91 | pmid=21964415 | doi=10.1038/nbt.1991 | pmc=PMC3196363 | url=http://www.ncbi.nlm.nih.gov/entrez/eutils/elink.fcgi?dbfrom=pubmed&amp;tool=sumsearch.org/cite&amp;retmode=ref&amp;cmd=prlinks&amp;id=21964415}} &lt;/ref&gt; More sophisticated [[wp:Dimension_reduction]] algorithms are yet to be investigated. &lt;ref&gt;http://homepage.tudelft.nl/19j49/Matlab_Toolbox_for_Dimensionality_Reduction.html&lt;/ref&gt;

-Automated gating

-Image showing overplotting of automated gating from FlowCAP

===Probability binning===
-PB paper (Mario)
-FlowFP

-Image: FlowFP plot

===Combinatorial gating===
-FlowType
-Functionality from FlowJo

-Image: flowType pipeline?

==Diagnosis and discovery==
-Definition and distinction
-Classification
-Simplified Presentation of Incredibly Complex Evaluations (SPICE)
-Statistical tests (incl Survival Analysis)


==Public data and software==
===Bioconductor===
===Genepattern===
===Cytobank===
===ImmPort===
===FlowRepository===

==Open problems==
-Summarizing results of high-D data
-Memory and time complexity issues
-Visualization [matlab dimension reduction toolbox]
-Cloud computing?

==See also==
* [[wp:Flow cytometry|Flow cytometry]]
* [[wp:bioinformatics|Bioinformatics]]
* [[wp:Proteomics|Proteomics]]

==References==
&lt;references/&gt;

[[Category:PLoS Computational Biology drafts]]</text>
    </revision>
    <revision>
      <id>2323</id>
      <parentid>2322</parentid>
      <timestamp>2013-02-10T21:03:14Z</timestamp>
      <contributor>
        <username>Nnimaa</username>
        <id>17</id>
      </contributor>
      <comment>/* Gating */</comment>
      <sha1>q67p7cqjtxi95spxdmmhq06yzzeqq4h</sha1>
      <text xml:space="preserve" bytes="10458">[[Flow cytometry data analysis]] is the application of methods from [[wp:bioinformatics|bioinformatics]], [[wp:computational statistics|computational statistics]] and [[wp:machine learning|machine learning]] to [[wp:data analysis|analyze]] [[wp:flow cytometry|flow cytometry]] data.

==Flow cytometry data==
===Techniques===
===Uses===

==Data formats and interchange==
===History===
===The FCS 3.1 standard===
===Other standards===

==Transformation==
Cell populations detected by flow cytometry are often described as being approximately [[wp:Log-normal distribution|log-normal]]. &lt;ref name=shapiro&gt;{{Cite book  | last1 = Shapiro | first1 = Howard M. | title = Practical flow cytometry | date = 2003 | publisher = Wiley-Liss | location = New York | isbn = 0-471-41125-6 | pages = 235 }} &lt;/ref&gt;
As such, they have traditionally been [[wp:Data_transformation_(statistics)|transformed]] to a [[wp:Logarithmic_scale|logarithmic scale]], often even before data acquisition by use of a [[wp:Log_amplifier|log amplifier]].
On modern instruments, data is usually stored in linear form, and transformed digitally prior to analysis.

However, compensated flow cytometry data frequently contains negative values due to compensation, and cell populations do occur which have low means and normal distributions.&lt;ref name=logicle&gt;{{cite journal| author=Parks DR, Roederer M, Moore WA| title=A new &quot;Logicle&quot; display method avoids deceptive effects of logarithmic scaling for low signals and compensated data. | journal=Cytometry A | year= 2006 | volume= 69 | issue= 6 | pages= 541-51 | pmid=16604519}}&lt;/ref&gt;
Logarithmic transformations tend to compress negative values on the axis, and poorly display normally distributed cell types.&lt;ref name=logicle/&gt;&lt;ref name=flowTrans&gt;{{cite journal| author=Finak G, Perez JM, Weng A, Gottardo R| title=Optimizing transformations for automated, high throughput analysis of flow cytometry data. | journal=BMC Bioinformatics | year= 2010 | volume= 11 | issue=  | pages= 546 | pmid=21050468 }}&lt;/ref&gt;
Alternative transformations which address this issue include the [[wp:Inverse hyperbolic function|hyperbolic arcsine]], the [[wp:Power transform|Box-Cox]]&lt;ref name=&quot;pmid18307272&quot;&gt;{{cite journal| author=Lo K, Brinkman RR, Gottardo R| title=Automated gating of flow cytometry data via robust model-based clustering. | journal=Cytometry A | year= 2008 | volume= 73 | issue= 4 | pages= 321-32 | pmid=18307272 | doi=10.1002/cyto.a.20531 | pmc= | url=http://www.ncbi.nlm.nih.gov/entrez/eutils/elink.fcgi?dbfrom=pubmed&amp;tool=sumsearch.org/cite&amp;retmode=ref&amp;cmd=prlinks&amp;id=18307272  }} &lt;/ref&gt; 
and the log-linear hybrid transformations HyperLog-A&lt;ref name=&quot;pmid15700280&quot;&gt;{{cite journal| author=Bagwell CB| title=Hyperlog-a flexible log-like transform for negative, zero, and positive valued data. | journal=Cytometry A | year= 2005 | volume= 64 | issue= 1 | pages= 34-42 | pmid=15700280 | doi=10.1002/cyto.a.20114 | pmc= | url=http://www.ncbi.nlm.nih.gov/entrez/eutils/elink.fcgi?dbfrom=pubmed&amp;tool=sumsearch.org/cite&amp;retmode=ref&amp;cmd=prlinks&amp;id=15700280  }} &lt;/ref&gt; and Logicle.&lt;ref name=logicle/&gt;&lt;ref name=&quot;pmid22411901&quot;&gt;{{cite journal| author=Moore WA, Parks DR| title=Update for the logicle data scale including operational code implementations. | journal=Cytometry A | year= 2012 | volume= 81 | issue= 4 | pages= 273-7 | pmid=22411901 | doi=10.1002/cyto.a.22030 | pmc= | url=http://www.ncbi.nlm.nih.gov/entrez/eutils/elink.fcgi?dbfrom=pubmed&amp;tool=sumsearch.org/cite&amp;retmode=ref&amp;cmd=prlinks&amp;id=22411901  }} &lt;/ref&gt;

A comparison of commonly used transformations concluded that the biexponential and Box-Cox transformations, when optimally parameterized, provided the clearest visualization and least variance of cell populations across samples.&lt;ref name=flowTrans/&gt; However, a later comparison of the flowTrans package used in that comparison indicated that it did not parameterize the Logicle transformation in a manner consistent with other implementations, potentially calling those results into question.&lt;ref name=&quot;pmid22431383&quot;&gt;{{cite journal| author=Qian Y, Liu Y, Campbell J, Thomson E, Kong YM, Scheuermann RH| title=FCSTrans: an open source software system for FCS file conversion and data transformation. | journal=Cytometry A | year= 2012 | volume= 81 | issue= 5 | pages= 353-6 | pmid=22431383 | doi=10.1002/cyto.a.22037 | pmc= | url=http://www.ncbi.nlm.nih.gov/entrez/eutils/elink.fcgi?dbfrom=pubmed&amp;tool=sumsearch.org/cite&amp;retmode=ref&amp;cmd=prlinks&amp;id=22431383  }} &lt;/ref&gt;

==Quality control==
-Platecore
-FlowQ

==Identifying cell populations==
A critical step in analysis of flow cytometric data is identification of multidimensional regions that contain functionally and phenotypically homogeneous groups of cells for further analysis. &lt;ref name=&quot;lugli2010data&quot;&gt;{{cite journal| author=Lugli E, Roederer M, Cossarizza A| title=Data analysis in flow cytometry: the future just started. | journal=Cytometry A | year= 2010 | volume= 77 | issue= 7 | pages= 705-13 | pmid=20583274 | doi=10.1002/cyto.a.20901 | pmc=PMC2909632 | url=http://www.ncbi.nlm.nih.gov/entrez/eutils/elink.fcgi?dbfrom=pubmed&amp;tool=sumsearch.org/cite&amp;retmode=ref&amp;cmd=prlinks&amp;id=20583274  }} &lt;/ref&gt;

===Gating===
Manual gating is the process of identifying cell populations using a series of 2 dimensional projections of the raw data.
 
TODO: The next 3 paragraphs have been moved from the main wp. Needs to be reworded maybe?
The data generated by flow-cytometers can be plotted in a single [[wp:dimension]], to produce a [[wp:histogram]], or in two-dimensional dot plots or even in three dimensions. The regions on these plots can be sequentially separated, based on fluorescence [[wp:intensity (physics)|intensity]], by creating a series of subset extractions, termed &quot;gates.&quot; Specific gating [[wp:protocols]] exist for diagnostic and clinical purposes especially in relation to [[wp:hematology]].

The plots are often made on logarithmic scales. Because different fluorescent dyes' emission spectra overlap,&lt;ref&gt;http://pingu.salk.edu/flow/fluo.html&lt;/ref&gt; signals at the detectors have to be compensated electronically as well as computationally. Data accumulated using the flow cytometer can be analyzed using software, e.g., WinMDI&lt;ref&gt;{{cite web| url=http://facs.scripps.edu/software.html| title=TSRI Cytometry Software Page|accessdate=2009-09-03}}&lt;/ref&gt;, FCS Express, Flowjo, CytoPaint (aka Paint-A-Gate),&lt;ref&gt;http://leukobyte.com&lt;/ref&gt;, VenturiOne, CellQuest Pro, Cytospec &lt;ref&gt;{{cite web| url=http://www.cyto.purdue.edu/Purdue_software| title=PUCL Cytometry Software Page|accessdate=2011-07-07}}&lt;/ref&gt;, or Kaluza. &lt;ref&gt;{{cite web| url=https://www.beckmancoulter.com| title=Beckman Coulter|accessdate=2013-02-10}}&lt;/ref&gt;

Once the data are collected, there is no need to stay connected to the flow cytometer. For this reason, analysis is most often performed on a separate computer. This is especially necessary in core facilities where usage of these machines is in high demand.


As the number of markers measured by flow cytometry increases, the number of scatter plots that need to be investigated increase exponentially (some markers need to be investigated several times for each cell population to resolve high-dimensional differences between cell populations that appear to be similar in most markers). &lt;ref name=&quot;pmid22028426&quot;&gt;{{cite journal| author=Virgo PF, Gibbs GJ| title=Flow cytometry in clinical pathology. | journal=Ann Clin Biochem | year= 2012 | volume= 49 | issue= Pt 1 | pages= 17-28 | pmid=22028426 | doi=10.1258/acb.2011.011128 | pmc= | url=http://www.ncbi.nlm.nih.gov/entrez/eutils/elink.fcgi?dbfrom=pubmed&amp;tool=sumsearch.org/cite&amp;retmode=ref&amp;cmd=prlinks&amp;id=22028426  }} &lt;/ref&gt; To address this issue, [[wp:Principal_component_analysis]] has been used to summarize a high-dimensional dataset using a combination of markers that maximizes variance. &lt;ref name=&quot;pmid20844562&quot;&gt;{{cite journal| author=Costa ES, Pedreira CE, Barrena S, Lecrevisse Q, Flores J, Quijano S et al.| title=Automated pattern-guided principal component analysis vs expert-based immunophenotypic classification of B-cell chronic lymphoproliferative disorders: a step forward in the standardization of clinical immunophenotyping. | journal=Leukemia | year= 2010 | volume= 24 | issue= 11 | pages= 1927-33 | pmid=20844562 | doi=10.1038/leu.2010.160 | pmc=PMC3035971 | url=http://www.ncbi.nlm.nih.gov/entrez/eutils/elink.fcgi?dbfrom=pubmed&amp;tool=sumsearch.org/cite&amp;retmode=ref&amp;cmd=prlinks&amp;id=20844562  }} &lt;/ref&gt; However, PCA is a linear method and is not able to preserve complex non-linear relationships. More recently, two dimensional [[wp:Minimum_spanning_tree]] layouts have been used to guide manual gating.  Density-based down-sampling and clustering can be used to better represent rare populations and control the time and memory complexity of the minimum spanning tree construction process. &lt;ref name=&quot;pmid21964415&quot;&gt;{{cite journal| author=Qiu P, Simonds EF, Bendall SC, Gibbs KD, Bruggner RV, Linderman MD et al.| title=Extracting a cellular hierarchy from high-dimensional cytometry data with SPADE. | journal=Nat Biotechnol | year= 2011 | volume= 29 | issue= 10 | pages= 886-91 | pmid=21964415 | doi=10.1038/nbt.1991 | pmc=PMC3196363 | url=http://www.ncbi.nlm.nih.gov/entrez/eutils/elink.fcgi?dbfrom=pubmed&amp;tool=sumsearch.org/cite&amp;retmode=ref&amp;cmd=prlinks&amp;id=21964415}} &lt;/ref&gt; More sophisticated [[wp:Dimension_reduction]] algorithms are yet to be investigated. &lt;ref&gt;http://homepage.tudelft.nl/19j49/Matlab_Toolbox_for_Dimensionality_Reduction.html&lt;/ref&gt;

-Automated gating

-Image showing overplotting of automated gating from FlowCAP

===Probability binning===
-PB paper (Mario)
-FlowFP

-Image: FlowFP plot

===Combinatorial gating===
-FlowType
-Functionality from FlowJo

-Image: flowType pipeline?

==Diagnosis and discovery==
-Definition and distinction
-Classification
-Simplified Presentation of Incredibly Complex Evaluations (SPICE)
-Statistical tests (incl Survival Analysis)


==Public data and software==
===Bioconductor===
===Genepattern===
===Cytobank===
===ImmPort===
===FlowRepository===

==Open problems==
-Summarizing results of high-D data
-Memory and time complexity issues
-Visualization [matlab dimension reduction toolbox]
-Cloud computing?

==See also==
* [[wp:Flow cytometry|Flow cytometry]]
* [[wp:bioinformatics|Bioinformatics]]
* [[wp:Proteomics|Proteomics]]

==References==
&lt;references/&gt;

[[Category:PLoS Computational Biology drafts]]</text>
    </revision>
    <revision>
      <id>2324</id>
      <parentid>2323</parentid>
      <timestamp>2013-02-10T21:03:55Z</timestamp>
      <contributor>
        <username>Nnimaa</username>
        <id>17</id>
      </contributor>
      <comment>/* Public data and software */</comment>
      <sha1>230ogzunpkcl7lg9t428jgfg30h4zvh</sha1>
      <text xml:space="preserve" bytes="10473">[[Flow cytometry data analysis]] is the application of methods from [[wp:bioinformatics|bioinformatics]], [[wp:computational statistics|computational statistics]] and [[wp:machine learning|machine learning]] to [[wp:data analysis|analyze]] [[wp:flow cytometry|flow cytometry]] data.

==Flow cytometry data==
===Techniques===
===Uses===

==Data formats and interchange==
===History===
===The FCS 3.1 standard===
===Other standards===

==Transformation==
Cell populations detected by flow cytometry are often described as being approximately [[wp:Log-normal distribution|log-normal]]. &lt;ref name=shapiro&gt;{{Cite book  | last1 = Shapiro | first1 = Howard M. | title = Practical flow cytometry | date = 2003 | publisher = Wiley-Liss | location = New York | isbn = 0-471-41125-6 | pages = 235 }} &lt;/ref&gt;
As such, they have traditionally been [[wp:Data_transformation_(statistics)|transformed]] to a [[wp:Logarithmic_scale|logarithmic scale]], often even before data acquisition by use of a [[wp:Log_amplifier|log amplifier]].
On modern instruments, data is usually stored in linear form, and transformed digitally prior to analysis.

However, compensated flow cytometry data frequently contains negative values due to compensation, and cell populations do occur which have low means and normal distributions.&lt;ref name=logicle&gt;{{cite journal| author=Parks DR, Roederer M, Moore WA| title=A new &quot;Logicle&quot; display method avoids deceptive effects of logarithmic scaling for low signals and compensated data. | journal=Cytometry A | year= 2006 | volume= 69 | issue= 6 | pages= 541-51 | pmid=16604519}}&lt;/ref&gt;
Logarithmic transformations tend to compress negative values on the axis, and poorly display normally distributed cell types.&lt;ref name=logicle/&gt;&lt;ref name=flowTrans&gt;{{cite journal| author=Finak G, Perez JM, Weng A, Gottardo R| title=Optimizing transformations for automated, high throughput analysis of flow cytometry data. | journal=BMC Bioinformatics | year= 2010 | volume= 11 | issue=  | pages= 546 | pmid=21050468 }}&lt;/ref&gt;
Alternative transformations which address this issue include the [[wp:Inverse hyperbolic function|hyperbolic arcsine]], the [[wp:Power transform|Box-Cox]]&lt;ref name=&quot;pmid18307272&quot;&gt;{{cite journal| author=Lo K, Brinkman RR, Gottardo R| title=Automated gating of flow cytometry data via robust model-based clustering. | journal=Cytometry A | year= 2008 | volume= 73 | issue= 4 | pages= 321-32 | pmid=18307272 | doi=10.1002/cyto.a.20531 | pmc= | url=http://www.ncbi.nlm.nih.gov/entrez/eutils/elink.fcgi?dbfrom=pubmed&amp;tool=sumsearch.org/cite&amp;retmode=ref&amp;cmd=prlinks&amp;id=18307272  }} &lt;/ref&gt; 
and the log-linear hybrid transformations HyperLog-A&lt;ref name=&quot;pmid15700280&quot;&gt;{{cite journal| author=Bagwell CB| title=Hyperlog-a flexible log-like transform for negative, zero, and positive valued data. | journal=Cytometry A | year= 2005 | volume= 64 | issue= 1 | pages= 34-42 | pmid=15700280 | doi=10.1002/cyto.a.20114 | pmc= | url=http://www.ncbi.nlm.nih.gov/entrez/eutils/elink.fcgi?dbfrom=pubmed&amp;tool=sumsearch.org/cite&amp;retmode=ref&amp;cmd=prlinks&amp;id=15700280  }} &lt;/ref&gt; and Logicle.&lt;ref name=logicle/&gt;&lt;ref name=&quot;pmid22411901&quot;&gt;{{cite journal| author=Moore WA, Parks DR| title=Update for the logicle data scale including operational code implementations. | journal=Cytometry A | year= 2012 | volume= 81 | issue= 4 | pages= 273-7 | pmid=22411901 | doi=10.1002/cyto.a.22030 | pmc= | url=http://www.ncbi.nlm.nih.gov/entrez/eutils/elink.fcgi?dbfrom=pubmed&amp;tool=sumsearch.org/cite&amp;retmode=ref&amp;cmd=prlinks&amp;id=22411901  }} &lt;/ref&gt;

A comparison of commonly used transformations concluded that the biexponential and Box-Cox transformations, when optimally parameterized, provided the clearest visualization and least variance of cell populations across samples.&lt;ref name=flowTrans/&gt; However, a later comparison of the flowTrans package used in that comparison indicated that it did not parameterize the Logicle transformation in a manner consistent with other implementations, potentially calling those results into question.&lt;ref name=&quot;pmid22431383&quot;&gt;{{cite journal| author=Qian Y, Liu Y, Campbell J, Thomson E, Kong YM, Scheuermann RH| title=FCSTrans: an open source software system for FCS file conversion and data transformation. | journal=Cytometry A | year= 2012 | volume= 81 | issue= 5 | pages= 353-6 | pmid=22431383 | doi=10.1002/cyto.a.22037 | pmc= | url=http://www.ncbi.nlm.nih.gov/entrez/eutils/elink.fcgi?dbfrom=pubmed&amp;tool=sumsearch.org/cite&amp;retmode=ref&amp;cmd=prlinks&amp;id=22431383  }} &lt;/ref&gt;

==Quality control==
-Platecore
-FlowQ

==Identifying cell populations==
A critical step in analysis of flow cytometric data is identification of multidimensional regions that contain functionally and phenotypically homogeneous groups of cells for further analysis. &lt;ref name=&quot;lugli2010data&quot;&gt;{{cite journal| author=Lugli E, Roederer M, Cossarizza A| title=Data analysis in flow cytometry: the future just started. | journal=Cytometry A | year= 2010 | volume= 77 | issue= 7 | pages= 705-13 | pmid=20583274 | doi=10.1002/cyto.a.20901 | pmc=PMC2909632 | url=http://www.ncbi.nlm.nih.gov/entrez/eutils/elink.fcgi?dbfrom=pubmed&amp;tool=sumsearch.org/cite&amp;retmode=ref&amp;cmd=prlinks&amp;id=20583274  }} &lt;/ref&gt;

===Gating===
Manual gating is the process of identifying cell populations using a series of 2 dimensional projections of the raw data.
 
TODO: The next 3 paragraphs have been moved from the main wp. Needs to be reworded maybe?
The data generated by flow-cytometers can be plotted in a single [[wp:dimension]], to produce a [[wp:histogram]], or in two-dimensional dot plots or even in three dimensions. The regions on these plots can be sequentially separated, based on fluorescence [[wp:intensity (physics)|intensity]], by creating a series of subset extractions, termed &quot;gates.&quot; Specific gating [[wp:protocols]] exist for diagnostic and clinical purposes especially in relation to [[wp:hematology]].

The plots are often made on logarithmic scales. Because different fluorescent dyes' emission spectra overlap,&lt;ref&gt;http://pingu.salk.edu/flow/fluo.html&lt;/ref&gt; signals at the detectors have to be compensated electronically as well as computationally. Data accumulated using the flow cytometer can be analyzed using software, e.g., WinMDI&lt;ref&gt;{{cite web| url=http://facs.scripps.edu/software.html| title=TSRI Cytometry Software Page|accessdate=2009-09-03}}&lt;/ref&gt;, FCS Express, Flowjo, CytoPaint (aka Paint-A-Gate),&lt;ref&gt;http://leukobyte.com&lt;/ref&gt;, VenturiOne, CellQuest Pro, Cytospec &lt;ref&gt;{{cite web| url=http://www.cyto.purdue.edu/Purdue_software| title=PUCL Cytometry Software Page|accessdate=2011-07-07}}&lt;/ref&gt;, or Kaluza. &lt;ref&gt;{{cite web| url=https://www.beckmancoulter.com| title=Beckman Coulter|accessdate=2013-02-10}}&lt;/ref&gt;

Once the data are collected, there is no need to stay connected to the flow cytometer. For this reason, analysis is most often performed on a separate computer. This is especially necessary in core facilities where usage of these machines is in high demand.


As the number of markers measured by flow cytometry increases, the number of scatter plots that need to be investigated increase exponentially (some markers need to be investigated several times for each cell population to resolve high-dimensional differences between cell populations that appear to be similar in most markers). &lt;ref name=&quot;pmid22028426&quot;&gt;{{cite journal| author=Virgo PF, Gibbs GJ| title=Flow cytometry in clinical pathology. | journal=Ann Clin Biochem | year= 2012 | volume= 49 | issue= Pt 1 | pages= 17-28 | pmid=22028426 | doi=10.1258/acb.2011.011128 | pmc= | url=http://www.ncbi.nlm.nih.gov/entrez/eutils/elink.fcgi?dbfrom=pubmed&amp;tool=sumsearch.org/cite&amp;retmode=ref&amp;cmd=prlinks&amp;id=22028426  }} &lt;/ref&gt; To address this issue, [[wp:Principal_component_analysis]] has been used to summarize a high-dimensional dataset using a combination of markers that maximizes variance. &lt;ref name=&quot;pmid20844562&quot;&gt;{{cite journal| author=Costa ES, Pedreira CE, Barrena S, Lecrevisse Q, Flores J, Quijano S et al.| title=Automated pattern-guided principal component analysis vs expert-based immunophenotypic classification of B-cell chronic lymphoproliferative disorders: a step forward in the standardization of clinical immunophenotyping. | journal=Leukemia | year= 2010 | volume= 24 | issue= 11 | pages= 1927-33 | pmid=20844562 | doi=10.1038/leu.2010.160 | pmc=PMC3035971 | url=http://www.ncbi.nlm.nih.gov/entrez/eutils/elink.fcgi?dbfrom=pubmed&amp;tool=sumsearch.org/cite&amp;retmode=ref&amp;cmd=prlinks&amp;id=20844562  }} &lt;/ref&gt; However, PCA is a linear method and is not able to preserve complex non-linear relationships. More recently, two dimensional [[wp:Minimum_spanning_tree]] layouts have been used to guide manual gating.  Density-based down-sampling and clustering can be used to better represent rare populations and control the time and memory complexity of the minimum spanning tree construction process. &lt;ref name=&quot;pmid21964415&quot;&gt;{{cite journal| author=Qiu P, Simonds EF, Bendall SC, Gibbs KD, Bruggner RV, Linderman MD et al.| title=Extracting a cellular hierarchy from high-dimensional cytometry data with SPADE. | journal=Nat Biotechnol | year= 2011 | volume= 29 | issue= 10 | pages= 886-91 | pmid=21964415 | doi=10.1038/nbt.1991 | pmc=PMC3196363 | url=http://www.ncbi.nlm.nih.gov/entrez/eutils/elink.fcgi?dbfrom=pubmed&amp;tool=sumsearch.org/cite&amp;retmode=ref&amp;cmd=prlinks&amp;id=21964415}} &lt;/ref&gt; More sophisticated [[wp:Dimension_reduction]] algorithms are yet to be investigated. &lt;ref&gt;http://homepage.tudelft.nl/19j49/Matlab_Toolbox_for_Dimensionality_Reduction.html&lt;/ref&gt;

-Automated gating

-Image showing overplotting of automated gating from FlowCAP

===Probability binning===
-PB paper (Mario)
-FlowFP

-Image: FlowFP plot

===Combinatorial gating===
-FlowType
-Functionality from FlowJo

-Image: flowType pipeline?

==Diagnosis and discovery==
-Definition and distinction
-Classification
-Simplified Presentation of Incredibly Complex Evaluations (SPICE)
-Statistical tests (incl Survival Analysis)


==Public data and software==
===Bioconductor===
===Genepattern===
===Cytobank===
===ImmPort===
===FlowRepository===
===Datasets===

==Open problems==
-Summarizing results of high-D data
-Memory and time complexity issues
-Visualization [matlab dimension reduction toolbox]
-Cloud computing?

==See also==
* [[wp:Flow cytometry|Flow cytometry]]
* [[wp:bioinformatics|Bioinformatics]]
* [[wp:Proteomics|Proteomics]]

==References==
&lt;references/&gt;

[[Category:PLoS Computational Biology drafts]]</text>
    </revision>
    <revision>
      <id>2325</id>
      <parentid>2324</parentid>
      <timestamp>2013-02-10T21:06:50Z</timestamp>
      <contributor>
        <username>Nnimaa</username>
        <id>17</id>
      </contributor>
      <comment>/* Gating */</comment>
      <sha1>kte337151hupwkk8lzk4af07ikmkq3e</sha1>
      <text xml:space="preserve" bytes="10350">[[Flow cytometry data analysis]] is the application of methods from [[wp:bioinformatics|bioinformatics]], [[wp:computational statistics|computational statistics]] and [[wp:machine learning|machine learning]] to [[wp:data analysis|analyze]] [[wp:flow cytometry|flow cytometry]] data.

==Flow cytometry data==
===Techniques===
===Uses===

==Data formats and interchange==
===History===
===The FCS 3.1 standard===
===Other standards===

==Transformation==
Cell populations detected by flow cytometry are often described as being approximately [[wp:Log-normal distribution|log-normal]]. &lt;ref name=shapiro&gt;{{Cite book  | last1 = Shapiro | first1 = Howard M. | title = Practical flow cytometry | date = 2003 | publisher = Wiley-Liss | location = New York | isbn = 0-471-41125-6 | pages = 235 }} &lt;/ref&gt;
As such, they have traditionally been [[wp:Data_transformation_(statistics)|transformed]] to a [[wp:Logarithmic_scale|logarithmic scale]], often even before data acquisition by use of a [[wp:Log_amplifier|log amplifier]].
On modern instruments, data is usually stored in linear form, and transformed digitally prior to analysis.

However, compensated flow cytometry data frequently contains negative values due to compensation, and cell populations do occur which have low means and normal distributions.&lt;ref name=logicle&gt;{{cite journal| author=Parks DR, Roederer M, Moore WA| title=A new &quot;Logicle&quot; display method avoids deceptive effects of logarithmic scaling for low signals and compensated data. | journal=Cytometry A | year= 2006 | volume= 69 | issue= 6 | pages= 541-51 | pmid=16604519}}&lt;/ref&gt;
Logarithmic transformations tend to compress negative values on the axis, and poorly display normally distributed cell types.&lt;ref name=logicle/&gt;&lt;ref name=flowTrans&gt;{{cite journal| author=Finak G, Perez JM, Weng A, Gottardo R| title=Optimizing transformations for automated, high throughput analysis of flow cytometry data. | journal=BMC Bioinformatics | year= 2010 | volume= 11 | issue=  | pages= 546 | pmid=21050468 }}&lt;/ref&gt;
Alternative transformations which address this issue include the [[wp:Inverse hyperbolic function|hyperbolic arcsine]], the [[wp:Power transform|Box-Cox]]&lt;ref name=&quot;pmid18307272&quot;&gt;{{cite journal| author=Lo K, Brinkman RR, Gottardo R| title=Automated gating of flow cytometry data via robust model-based clustering. | journal=Cytometry A | year= 2008 | volume= 73 | issue= 4 | pages= 321-32 | pmid=18307272 | doi=10.1002/cyto.a.20531 | pmc= | url=http://www.ncbi.nlm.nih.gov/entrez/eutils/elink.fcgi?dbfrom=pubmed&amp;tool=sumsearch.org/cite&amp;retmode=ref&amp;cmd=prlinks&amp;id=18307272  }} &lt;/ref&gt; 
and the log-linear hybrid transformations HyperLog-A&lt;ref name=&quot;pmid15700280&quot;&gt;{{cite journal| author=Bagwell CB| title=Hyperlog-a flexible log-like transform for negative, zero, and positive valued data. | journal=Cytometry A | year= 2005 | volume= 64 | issue= 1 | pages= 34-42 | pmid=15700280 | doi=10.1002/cyto.a.20114 | pmc= | url=http://www.ncbi.nlm.nih.gov/entrez/eutils/elink.fcgi?dbfrom=pubmed&amp;tool=sumsearch.org/cite&amp;retmode=ref&amp;cmd=prlinks&amp;id=15700280  }} &lt;/ref&gt; and Logicle.&lt;ref name=logicle/&gt;&lt;ref name=&quot;pmid22411901&quot;&gt;{{cite journal| author=Moore WA, Parks DR| title=Update for the logicle data scale including operational code implementations. | journal=Cytometry A | year= 2012 | volume= 81 | issue= 4 | pages= 273-7 | pmid=22411901 | doi=10.1002/cyto.a.22030 | pmc= | url=http://www.ncbi.nlm.nih.gov/entrez/eutils/elink.fcgi?dbfrom=pubmed&amp;tool=sumsearch.org/cite&amp;retmode=ref&amp;cmd=prlinks&amp;id=22411901  }} &lt;/ref&gt;

A comparison of commonly used transformations concluded that the biexponential and Box-Cox transformations, when optimally parameterized, provided the clearest visualization and least variance of cell populations across samples.&lt;ref name=flowTrans/&gt; However, a later comparison of the flowTrans package used in that comparison indicated that it did not parameterize the Logicle transformation in a manner consistent with other implementations, potentially calling those results into question.&lt;ref name=&quot;pmid22431383&quot;&gt;{{cite journal| author=Qian Y, Liu Y, Campbell J, Thomson E, Kong YM, Scheuermann RH| title=FCSTrans: an open source software system for FCS file conversion and data transformation. | journal=Cytometry A | year= 2012 | volume= 81 | issue= 5 | pages= 353-6 | pmid=22431383 | doi=10.1002/cyto.a.22037 | pmc= | url=http://www.ncbi.nlm.nih.gov/entrez/eutils/elink.fcgi?dbfrom=pubmed&amp;tool=sumsearch.org/cite&amp;retmode=ref&amp;cmd=prlinks&amp;id=22431383  }} &lt;/ref&gt;

==Quality control==
-Platecore
-FlowQ

==Identifying cell populations==
A critical step in analysis of flow cytometric data is identification of multidimensional regions that contain functionally and phenotypically homogeneous groups of cells for further analysis. &lt;ref name=&quot;lugli2010data&quot;&gt;{{cite journal| author=Lugli E, Roederer M, Cossarizza A| title=Data analysis in flow cytometry: the future just started. | journal=Cytometry A | year= 2010 | volume= 77 | issue= 7 | pages= 705-13 | pmid=20583274 | doi=10.1002/cyto.a.20901 | pmc=PMC2909632 | url=http://www.ncbi.nlm.nih.gov/entrez/eutils/elink.fcgi?dbfrom=pubmed&amp;tool=sumsearch.org/cite&amp;retmode=ref&amp;cmd=prlinks&amp;id=20583274  }} &lt;/ref&gt;

===Gating=== 
TODO: The next 3 paragraphs have been moved from the main wp. Needs to be reworded maybe?
The data generated by flow-cytometers can be plotted in a single [[wp:dimension]], to produce a [[wp:histogram]], or in two-dimensional dot plots or even in three dimensions. The regions on these plots can be sequentially separated, based on fluorescence [[wp:intensity (physics)|intensity]], by creating a series of subset extractions, termed &quot;gates.&quot; Specific gating [[wp:protocols]] exist for diagnostic and clinical purposes especially in relation to [[wp:hematology]].

The plots are often made on logarithmic scales. Because different fluorescent dyes' emission spectra overlap,&lt;ref&gt;http://pingu.salk.edu/flow/fluo.html&lt;/ref&gt; signals at the detectors have to be compensated electronically as well as computationally. Data accumulated using the flow cytometer can be analyzed using software, e.g., WinMDI&lt;ref&gt;{{cite web| url=http://facs.scripps.edu/software.html| title=TSRI Cytometry Software Page|accessdate=2009-09-03}}&lt;/ref&gt;, FCS Express, Flowjo, CytoPaint (aka Paint-A-Gate),&lt;ref&gt;http://leukobyte.com&lt;/ref&gt;, VenturiOne, CellQuest Pro, Cytospec &lt;ref&gt;{{cite web| url=http://www.cyto.purdue.edu/Purdue_software| title=PUCL Cytometry Software Page|accessdate=2011-07-07}}&lt;/ref&gt;, or Kaluza. &lt;ref&gt;{{cite web| url=https://www.beckmancoulter.com| title=Beckman Coulter|accessdate=2013-02-10}}&lt;/ref&gt;

Once the data are collected, there is no need to stay connected to the flow cytometer. For this reason, analysis is most often performed on a separate computer. This is especially necessary in core facilities where usage of these machines is in high demand.


As the number of markers measured by flow cytometry increases, the number of scatter plots that need to be investigated increase exponentially (some markers need to be investigated several times for each cell population to resolve high-dimensional differences between cell populations that appear to be similar in most markers). &lt;ref name=&quot;pmid22028426&quot;&gt;{{cite journal| author=Virgo PF, Gibbs GJ| title=Flow cytometry in clinical pathology. | journal=Ann Clin Biochem | year= 2012 | volume= 49 | issue= Pt 1 | pages= 17-28 | pmid=22028426 | doi=10.1258/acb.2011.011128 | pmc= | url=http://www.ncbi.nlm.nih.gov/entrez/eutils/elink.fcgi?dbfrom=pubmed&amp;tool=sumsearch.org/cite&amp;retmode=ref&amp;cmd=prlinks&amp;id=22028426  }} &lt;/ref&gt; To address this issue, [[wp:Principal_component_analysis]] has been used to summarize a high-dimensional dataset using a combination of markers that maximizes variance. &lt;ref name=&quot;pmid20844562&quot;&gt;{{cite journal| author=Costa ES, Pedreira CE, Barrena S, Lecrevisse Q, Flores J, Quijano S et al.| title=Automated pattern-guided principal component analysis vs expert-based immunophenotypic classification of B-cell chronic lymphoproliferative disorders: a step forward in the standardization of clinical immunophenotyping. | journal=Leukemia | year= 2010 | volume= 24 | issue= 11 | pages= 1927-33 | pmid=20844562 | doi=10.1038/leu.2010.160 | pmc=PMC3035971 | url=http://www.ncbi.nlm.nih.gov/entrez/eutils/elink.fcgi?dbfrom=pubmed&amp;tool=sumsearch.org/cite&amp;retmode=ref&amp;cmd=prlinks&amp;id=20844562  }} &lt;/ref&gt; However, PCA is a linear method and is not able to preserve complex non-linear relationships. More recently, two dimensional [[wp:Minimum_spanning_tree]] layouts have been used to guide manual gating.  Density-based down-sampling and clustering can be used to better represent rare populations and control the time and memory complexity of the minimum spanning tree construction process. &lt;ref name=&quot;pmid21964415&quot;&gt;{{cite journal| author=Qiu P, Simonds EF, Bendall SC, Gibbs KD, Bruggner RV, Linderman MD et al.| title=Extracting a cellular hierarchy from high-dimensional cytometry data with SPADE. | journal=Nat Biotechnol | year= 2011 | volume= 29 | issue= 10 | pages= 886-91 | pmid=21964415 | doi=10.1038/nbt.1991 | pmc=PMC3196363 | url=http://www.ncbi.nlm.nih.gov/entrez/eutils/elink.fcgi?dbfrom=pubmed&amp;tool=sumsearch.org/cite&amp;retmode=ref&amp;cmd=prlinks&amp;id=21964415}} &lt;/ref&gt; More sophisticated [[wp:Dimension_reduction]] algorithms are yet to be investigated. &lt;ref&gt;http://homepage.tudelft.nl/19j49/Matlab_Toolbox_for_Dimensionality_Reduction.html&lt;/ref&gt;

-Automated gating

-Image showing overplotting of automated gating from FlowCAP

===Probability binning===
-PB paper (Mario)
-FlowFP

-Image: FlowFP plot

===Combinatorial gating===
-FlowType
-Functionality from FlowJo

-Image: flowType pipeline?

==Diagnosis and discovery==
-Definition and distinction
-Classification
-Simplified Presentation of Incredibly Complex Evaluations (SPICE)
-Statistical tests (incl Survival Analysis)


==Public data and software==
===Bioconductor===
===Genepattern===
===Cytobank===
===ImmPort===
===FlowRepository===
===Datasets===

==Open problems==
-Summarizing results of high-D data
-Memory and time complexity issues
-Visualization [matlab dimension reduction toolbox]
-Cloud computing?

==See also==
* [[wp:Flow cytometry|Flow cytometry]]
* [[wp:bioinformatics|Bioinformatics]]
* [[wp:Proteomics|Proteomics]]

==References==
&lt;references/&gt;

[[Category:PLoS Computational Biology drafts]]</text>
    </revision>
    <revision>
      <id>2326</id>
      <parentid>2325</parentid>
      <timestamp>2013-02-10T21:07:28Z</timestamp>
      <contributor>
        <username>Kierano</username>
        <id>18</id>
      </contributor>
      <comment>/* Flow cytometry data */ Drafty</comment>
      <sha1>byl0le2oc0vvogdmldqyp1su3bqc95q</sha1>
      <text xml:space="preserve" bytes="13845">[[Flow cytometry data analysis]] is the application of methods from [[wp:bioinformatics|bioinformatics]], [[wp:computational statistics|computational statistics]] and [[wp:machine learning|machine learning]] to [[wp:data analysis|analyze]] [[wp:flow cytometry|flow cytometry]] data.

==Flow cytometry data==
:''Main article: [[wp:Flow cytometry|Flow cytometry]]''

-Concentrate suspended cells into [[wp:Hydrodynamic focusing|hydrodynamically focused]] fluid stream so little to no overlap
-Cells pass laser
-Fluorescent and scattered light from laser detected by [[wp:Photomultiplier|photomultipliers]], the fluorescent after being passed through [[wp:Filter_(optics)|optical filters]].
-Usual case: fluorochromes conjugated to a detection molecule (frequently [[wp:antibody|antibodies]] for detecting [[wp:protein|proteins]], could also be [[wp:Hybridization probe|hybridization probes]] for detecting [[wp:DNA|DNA]] or [[wp:RNA|RNA]]).
-[[wp:Autofluorescene|Endogenous fluorophores]] such as [[wp:Chlorophyll|chlorophyll]] or [[wp:Transgenesis|transgenic]] [[wp:Green fluorescent protein|green fluorescent protein]].

Until the early 2000s, flow cytometry could only measure a few fluorescent markers at a time.
Through the late 1990s into the mid-2000s, however, rapid development of new fluorophores resulted in modern instruments capable of quantifying up to 18 markers per cell.
&lt;ref name=&quot;pmid19137647&quot;&gt;{{cite journal| author=Chattopadhyay PK, Hogerkorp CM, Roederer M| title=A chromatic explosion: the development and future of multiparameter flow cytometry. | journal=Immunology | year= 2008 | volume= 125 | issue= 4 | pages= 441-9 | pmid=19137647 | doi= | pmc=PMC2612557 | url=http://www.ncbi.nlm.nih.gov/entrez/eutils/elink.fcgi?dbfrom=pubmed&amp;tool=sumsearch.org/cite&amp;retmode=ref&amp;cmd=prlinks&amp;id=19137647  }} &lt;/ref&gt; 
More recently, the new technology of mass cytometry replaces fluorophores with [[wp:Rare earth element|rare earth elements]] detected by [[wp:Time-of-flight mass spectrometry|time of flight mass spectrometry]], achieving the ability to measure the expression of 34 markers.
&lt;ref name=&quot;pmid22693166&quot;&gt;{{cite journal| author=Behbehani GK, Bendall SC, Clutter MR, Fantl WJ, Nolan GP| title=Single-cell mass cytometry adapted to measurements of the cell cycle. | journal=Cytometry A | year= 2012 | volume= 81 | issue= 7 | pages= 552-66 | pmid=22693166 | doi=10.1002/cyto.a.22075 | pmc= | url=http://www.ncbi.nlm.nih.gov/entrez/eutils/elink.fcgi?dbfrom=pubmed&amp;tool=sumsearch.org/cite&amp;retmode=ref&amp;cmd=prlinks&amp;id=22693166  }} &lt;/ref&gt;
At the same time, [[wp:Microfluidics|microfluidic]] [[wp:Real-time_polymerase_chain_reaction|qPCR]] methods are providing a flow cytometry-like method of quantifying multiple RNA molecules per cell.
&lt;ref name=&quot;pmid21808033&quot;&gt;{{cite journal| author=White AK, VanInsberghe M, Petriv OI, Hamidi M, Sikorski D, Marra MA et al.| title=High-throughput microfluidic single-cell RT-qPCR. | journal=Proc Natl Acad Sci U S A | year= 2011 | volume= 108 | issue= 34 | pages= 13999-4004 | pmid=21808033 | doi=10.1073/pnas.1019446108 | pmc=PMC3161570 | url=http://www.ncbi.nlm.nih.gov/entrez/eutils/elink.fcgi?dbfrom=pubmed&amp;tool=sumsearch.org/cite&amp;retmode=ref&amp;cmd=prlinks&amp;id=21808033  }} &lt;/ref&gt;
The rapid increase in the dimensionality of flow cytometry data, coupled with the development of high-throughput robotic platforms capable of assaying hundreds to thousands of samples automatically have created a need for improved computational analysis methods.
&lt;ref name=&quot;pmid19137647&quot;/&gt;


-Data itself
-&quot;List mode&quot; data (maybe show matrix)?

[[File:Cytometer.svg|thumb|500px|Schematic diagram of a flow cytometer, showing focusing of the fluid sheath, laser, optics (in simplified form, omitting focusing), photomultiplier tubes (PMTs), analogue-to-digital converter, and analysis workstation.]]

==Data formats and interchange==
===History===
===The FCS 3.1 standard===
===Other standards===

==Transformation==
Cell populations detected by flow cytometry are often described as being approximately [[wp:Log-normal distribution|log-normal]]. &lt;ref name=shapiro&gt;{{Cite book  | last1 = Shapiro | first1 = Howard M. | title = Practical flow cytometry | date = 2003 | publisher = Wiley-Liss | location = New York | isbn = 0-471-41125-6 | pages = 235 }} &lt;/ref&gt;
As such, they have traditionally been [[wp:Data_transformation_(statistics)|transformed]] to a [[wp:Logarithmic_scale|logarithmic scale]], often even before data acquisition by use of a [[wp:Log_amplifier|log amplifier]].
On modern instruments, data is usually stored in linear form, and transformed digitally prior to analysis.

However, compensated flow cytometry data frequently contains negative values due to compensation, and cell populations do occur which have low means and normal distributions.&lt;ref name=logicle&gt;{{cite journal| author=Parks DR, Roederer M, Moore WA| title=A new &quot;Logicle&quot; display method avoids deceptive effects of logarithmic scaling for low signals and compensated data. | journal=Cytometry A | year= 2006 | volume= 69 | issue= 6 | pages= 541-51 | pmid=16604519}}&lt;/ref&gt;
Logarithmic transformations tend to compress negative values on the axis, and poorly display normally distributed cell types.&lt;ref name=logicle/&gt;&lt;ref name=flowTrans&gt;{{cite journal| author=Finak G, Perez JM, Weng A, Gottardo R| title=Optimizing transformations for automated, high throughput analysis of flow cytometry data. | journal=BMC Bioinformatics | year= 2010 | volume= 11 | issue=  | pages= 546 | pmid=21050468 }}&lt;/ref&gt;
Alternative transformations which address this issue include the [[wp:Inverse hyperbolic function|hyperbolic arcsine]], the [[wp:Power transform|Box-Cox]]&lt;ref name=&quot;pmid18307272&quot;&gt;{{cite journal| author=Lo K, Brinkman RR, Gottardo R| title=Automated gating of flow cytometry data via robust model-based clustering. | journal=Cytometry A | year= 2008 | volume= 73 | issue= 4 | pages= 321-32 | pmid=18307272 | doi=10.1002/cyto.a.20531 | pmc= | url=http://www.ncbi.nlm.nih.gov/entrez/eutils/elink.fcgi?dbfrom=pubmed&amp;tool=sumsearch.org/cite&amp;retmode=ref&amp;cmd=prlinks&amp;id=18307272  }} &lt;/ref&gt; 
and the log-linear hybrid transformations HyperLog-A&lt;ref name=&quot;pmid15700280&quot;&gt;{{cite journal| author=Bagwell CB| title=Hyperlog-a flexible log-like transform for negative, zero, and positive valued data. | journal=Cytometry A | year= 2005 | volume= 64 | issue= 1 | pages= 34-42 | pmid=15700280 | doi=10.1002/cyto.a.20114 | pmc= | url=http://www.ncbi.nlm.nih.gov/entrez/eutils/elink.fcgi?dbfrom=pubmed&amp;tool=sumsearch.org/cite&amp;retmode=ref&amp;cmd=prlinks&amp;id=15700280  }} &lt;/ref&gt; and Logicle.&lt;ref name=logicle/&gt;&lt;ref name=&quot;pmid22411901&quot;&gt;{{cite journal| author=Moore WA, Parks DR| title=Update for the logicle data scale including operational code implementations. | journal=Cytometry A | year= 2012 | volume= 81 | issue= 4 | pages= 273-7 | pmid=22411901 | doi=10.1002/cyto.a.22030 | pmc= | url=http://www.ncbi.nlm.nih.gov/entrez/eutils/elink.fcgi?dbfrom=pubmed&amp;tool=sumsearch.org/cite&amp;retmode=ref&amp;cmd=prlinks&amp;id=22411901  }} &lt;/ref&gt;

A comparison of commonly used transformations concluded that the biexponential and Box-Cox transformations, when optimally parameterized, provided the clearest visualization and least variance of cell populations across samples.&lt;ref name=flowTrans/&gt; However, a later comparison of the flowTrans package used in that comparison indicated that it did not parameterize the Logicle transformation in a manner consistent with other implementations, potentially calling those results into question.&lt;ref name=&quot;pmid22431383&quot;&gt;{{cite journal| author=Qian Y, Liu Y, Campbell J, Thomson E, Kong YM, Scheuermann RH| title=FCSTrans: an open source software system for FCS file conversion and data transformation. | journal=Cytometry A | year= 2012 | volume= 81 | issue= 5 | pages= 353-6 | pmid=22431383 | doi=10.1002/cyto.a.22037 | pmc= | url=http://www.ncbi.nlm.nih.gov/entrez/eutils/elink.fcgi?dbfrom=pubmed&amp;tool=sumsearch.org/cite&amp;retmode=ref&amp;cmd=prlinks&amp;id=22431383  }} &lt;/ref&gt;

==Quality control==
-Platecore
-FlowQ

==Identifying cell populations==
A critical step in analysis of flow cytometric data is identification of multidimensional regions that contain functionally and phenotypically homogeneous groups of cells for further analysis. &lt;ref name=&quot;lugli2010data&quot;&gt;{{cite journal| author=Lugli E, Roederer M, Cossarizza A| title=Data analysis in flow cytometry: the future just started. | journal=Cytometry A | year= 2010 | volume= 77 | issue= 7 | pages= 705-13 | pmid=20583274 | doi=10.1002/cyto.a.20901 | pmc=PMC2909632 | url=http://www.ncbi.nlm.nih.gov/entrez/eutils/elink.fcgi?dbfrom=pubmed&amp;tool=sumsearch.org/cite&amp;retmode=ref&amp;cmd=prlinks&amp;id=20583274  }} &lt;/ref&gt;

===Gating=== 
TODO: The next 3 paragraphs have been moved from the main wp. Needs to be reworded maybe?
The data generated by flow-cytometers can be plotted in a single [[wp:dimension]], to produce a [[wp:histogram]], or in two-dimensional dot plots or even in three dimensions. The regions on these plots can be sequentially separated, based on fluorescence [[wp:intensity (physics)|intensity]], by creating a series of subset extractions, termed &quot;gates.&quot; Specific gating [[wp:protocols]] exist for diagnostic and clinical purposes especially in relation to [[wp:hematology]].

The plots are often made on logarithmic scales. Because different fluorescent dyes' emission spectra overlap,&lt;ref&gt;http://pingu.salk.edu/flow/fluo.html&lt;/ref&gt; signals at the detectors have to be compensated electronically as well as computationally. Data accumulated using the flow cytometer can be analyzed using software, e.g., WinMDI&lt;ref&gt;{{cite web| url=http://facs.scripps.edu/software.html| title=TSRI Cytometry Software Page|accessdate=2009-09-03}}&lt;/ref&gt;, FCS Express, Flowjo, CytoPaint (aka Paint-A-Gate),&lt;ref&gt;http://leukobyte.com&lt;/ref&gt;, VenturiOne, CellQuest Pro, Cytospec &lt;ref&gt;{{cite web| url=http://www.cyto.purdue.edu/Purdue_software| title=PUCL Cytometry Software Page|accessdate=2011-07-07}}&lt;/ref&gt;, or Kaluza. &lt;ref&gt;{{cite web| url=https://www.beckmancoulter.com| title=Beckman Coulter|accessdate=2013-02-10}}&lt;/ref&gt;

Once the data are collected, there is no need to stay connected to the flow cytometer. For this reason, analysis is most often performed on a separate computer. This is especially necessary in core facilities where usage of these machines is in high demand.


As the number of markers measured by flow cytometry increases, the number of scatter plots that need to be investigated increase exponentially (some markers need to be investigated several times for each cell population to resolve high-dimensional differences between cell populations that appear to be similar in most markers). &lt;ref name=&quot;pmid22028426&quot;&gt;{{cite journal| author=Virgo PF, Gibbs GJ| title=Flow cytometry in clinical pathology. | journal=Ann Clin Biochem | year= 2012 | volume= 49 | issue= Pt 1 | pages= 17-28 | pmid=22028426 | doi=10.1258/acb.2011.011128 | pmc= | url=http://www.ncbi.nlm.nih.gov/entrez/eutils/elink.fcgi?dbfrom=pubmed&amp;tool=sumsearch.org/cite&amp;retmode=ref&amp;cmd=prlinks&amp;id=22028426  }} &lt;/ref&gt; To address this issue, [[wp:Principal_component_analysis]] has been used to summarize a high-dimensional dataset using a combination of markers that maximizes variance. &lt;ref name=&quot;pmid20844562&quot;&gt;{{cite journal| author=Costa ES, Pedreira CE, Barrena S, Lecrevisse Q, Flores J, Quijano S et al.| title=Automated pattern-guided principal component analysis vs expert-based immunophenotypic classification of B-cell chronic lymphoproliferative disorders: a step forward in the standardization of clinical immunophenotyping. | journal=Leukemia | year= 2010 | volume= 24 | issue= 11 | pages= 1927-33 | pmid=20844562 | doi=10.1038/leu.2010.160 | pmc=PMC3035971 | url=http://www.ncbi.nlm.nih.gov/entrez/eutils/elink.fcgi?dbfrom=pubmed&amp;tool=sumsearch.org/cite&amp;retmode=ref&amp;cmd=prlinks&amp;id=20844562  }} &lt;/ref&gt; However, PCA is a linear method and is not able to preserve complex non-linear relationships. More recently, two dimensional [[wp:Minimum_spanning_tree]] layouts have been used to guide manual gating.  Density-based down-sampling and clustering can be used to better represent rare populations and control the time and memory complexity of the minimum spanning tree construction process. &lt;ref name=&quot;pmid21964415&quot;&gt;{{cite journal| author=Qiu P, Simonds EF, Bendall SC, Gibbs KD, Bruggner RV, Linderman MD et al.| title=Extracting a cellular hierarchy from high-dimensional cytometry data with SPADE. | journal=Nat Biotechnol | year= 2011 | volume= 29 | issue= 10 | pages= 886-91 | pmid=21964415 | doi=10.1038/nbt.1991 | pmc=PMC3196363 | url=http://www.ncbi.nlm.nih.gov/entrez/eutils/elink.fcgi?dbfrom=pubmed&amp;tool=sumsearch.org/cite&amp;retmode=ref&amp;cmd=prlinks&amp;id=21964415}} &lt;/ref&gt; More sophisticated [[wp:Dimension_reduction]] algorithms are yet to be investigated. &lt;ref&gt;http://homepage.tudelft.nl/19j49/Matlab_Toolbox_for_Dimensionality_Reduction.html&lt;/ref&gt;

-Automated gating

-Image showing overplotting of automated gating from FlowCAP

===Probability binning===
-PB paper (Mario)
-FlowFP

-Image: FlowFP plot

===Combinatorial gating===
-FlowType
-Functionality from FlowJo

-Image: flowType pipeline?

==Diagnosis and discovery==
-Definition and distinction
-Classification
-Simplified Presentation of Incredibly Complex Evaluations (SPICE)
-Statistical tests (incl Survival Analysis)


==Public data and software==
===Bioconductor===
===Genepattern===
===Cytobank===
===ImmPort===
===FlowRepository===
===Datasets===

==Open problems==
-Summarizing results of high-D data
-Memory and time complexity issues
-Visualization [matlab dimension reduction toolbox]
-Cloud computing?

==See also==
* [[wp:Flow cytometry|Flow cytometry]]
* [[wp:bioinformatics|Bioinformatics]]
* [[wp:Proteomics|Proteomics]]

==References==
&lt;references/&gt;

[[Category:PLoS Computational Biology drafts]]</text>
    </revision>
    <revision>
      <id>2327</id>
      <parentid>2326</parentid>
      <timestamp>2013-02-10T21:09:50Z</timestamp>
      <contributor>
        <username>Nnimaa</username>
        <id>17</id>
      </contributor>
      <comment>/* Identifying cell populations */</comment>
      <sha1>tcw8pf0lcgyrl59d9dk0wdn5r7tibss</sha1>
      <text xml:space="preserve" bytes="13902">[[Flow cytometry data analysis]] is the application of methods from [[wp:bioinformatics|bioinformatics]], [[wp:computational statistics|computational statistics]] and [[wp:machine learning|machine learning]] to [[wp:data analysis|analyze]] [[wp:flow cytometry|flow cytometry]] data.

==Flow cytometry data==
:''Main article: [[wp:Flow cytometry|Flow cytometry]]''

-Concentrate suspended cells into [[wp:Hydrodynamic focusing|hydrodynamically focused]] fluid stream so little to no overlap
-Cells pass laser
-Fluorescent and scattered light from laser detected by [[wp:Photomultiplier|photomultipliers]], the fluorescent after being passed through [[wp:Filter_(optics)|optical filters]].
-Usual case: fluorochromes conjugated to a detection molecule (frequently [[wp:antibody|antibodies]] for detecting [[wp:protein|proteins]], could also be [[wp:Hybridization probe|hybridization probes]] for detecting [[wp:DNA|DNA]] or [[wp:RNA|RNA]]).
-[[wp:Autofluorescene|Endogenous fluorophores]] such as [[wp:Chlorophyll|chlorophyll]] or [[wp:Transgenesis|transgenic]] [[wp:Green fluorescent protein|green fluorescent protein]].

Until the early 2000s, flow cytometry could only measure a few fluorescent markers at a time.
Through the late 1990s into the mid-2000s, however, rapid development of new fluorophores resulted in modern instruments capable of quantifying up to 18 markers per cell.
&lt;ref name=&quot;pmid19137647&quot;&gt;{{cite journal| author=Chattopadhyay PK, Hogerkorp CM, Roederer M| title=A chromatic explosion: the development and future of multiparameter flow cytometry. | journal=Immunology | year= 2008 | volume= 125 | issue= 4 | pages= 441-9 | pmid=19137647 | doi= | pmc=PMC2612557 | url=http://www.ncbi.nlm.nih.gov/entrez/eutils/elink.fcgi?dbfrom=pubmed&amp;tool=sumsearch.org/cite&amp;retmode=ref&amp;cmd=prlinks&amp;id=19137647  }} &lt;/ref&gt; 
More recently, the new technology of mass cytometry replaces fluorophores with [[wp:Rare earth element|rare earth elements]] detected by [[wp:Time-of-flight mass spectrometry|time of flight mass spectrometry]], achieving the ability to measure the expression of 34 markers.
&lt;ref name=&quot;pmid22693166&quot;&gt;{{cite journal| author=Behbehani GK, Bendall SC, Clutter MR, Fantl WJ, Nolan GP| title=Single-cell mass cytometry adapted to measurements of the cell cycle. | journal=Cytometry A | year= 2012 | volume= 81 | issue= 7 | pages= 552-66 | pmid=22693166 | doi=10.1002/cyto.a.22075 | pmc= | url=http://www.ncbi.nlm.nih.gov/entrez/eutils/elink.fcgi?dbfrom=pubmed&amp;tool=sumsearch.org/cite&amp;retmode=ref&amp;cmd=prlinks&amp;id=22693166  }} &lt;/ref&gt;
At the same time, [[wp:Microfluidics|microfluidic]] [[wp:Real-time_polymerase_chain_reaction|qPCR]] methods are providing a flow cytometry-like method of quantifying multiple RNA molecules per cell.
&lt;ref name=&quot;pmid21808033&quot;&gt;{{cite journal| author=White AK, VanInsberghe M, Petriv OI, Hamidi M, Sikorski D, Marra MA et al.| title=High-throughput microfluidic single-cell RT-qPCR. | journal=Proc Natl Acad Sci U S A | year= 2011 | volume= 108 | issue= 34 | pages= 13999-4004 | pmid=21808033 | doi=10.1073/pnas.1019446108 | pmc=PMC3161570 | url=http://www.ncbi.nlm.nih.gov/entrez/eutils/elink.fcgi?dbfrom=pubmed&amp;tool=sumsearch.org/cite&amp;retmode=ref&amp;cmd=prlinks&amp;id=21808033  }} &lt;/ref&gt;
The rapid increase in the dimensionality of flow cytometry data, coupled with the development of high-throughput robotic platforms capable of assaying hundreds to thousands of samples automatically have created a need for improved computational analysis methods.
&lt;ref name=&quot;pmid19137647&quot;/&gt;


-Data itself
-&quot;List mode&quot; data (maybe show matrix)?

[[File:Cytometer.svg|thumb|500px|Schematic diagram of a flow cytometer, showing focusing of the fluid sheath, laser, optics (in simplified form, omitting focusing), photomultiplier tubes (PMTs), analogue-to-digital converter, and analysis workstation.]]

==Data formats and interchange==
===History===
===The FCS 3.1 standard===
===Other standards===

==Transformation==
Cell populations detected by flow cytometry are often described as being approximately [[wp:Log-normal distribution|log-normal]]. &lt;ref name=shapiro&gt;{{Cite book  | last1 = Shapiro | first1 = Howard M. | title = Practical flow cytometry | date = 2003 | publisher = Wiley-Liss | location = New York | isbn = 0-471-41125-6 | pages = 235 }} &lt;/ref&gt;
As such, they have traditionally been [[wp:Data_transformation_(statistics)|transformed]] to a [[wp:Logarithmic_scale|logarithmic scale]], often even before data acquisition by use of a [[wp:Log_amplifier|log amplifier]].
On modern instruments, data is usually stored in linear form, and transformed digitally prior to analysis.

However, compensated flow cytometry data frequently contains negative values due to compensation, and cell populations do occur which have low means and normal distributions.&lt;ref name=logicle&gt;{{cite journal| author=Parks DR, Roederer M, Moore WA| title=A new &quot;Logicle&quot; display method avoids deceptive effects of logarithmic scaling for low signals and compensated data. | journal=Cytometry A | year= 2006 | volume= 69 | issue= 6 | pages= 541-51 | pmid=16604519}}&lt;/ref&gt;
Logarithmic transformations tend to compress negative values on the axis, and poorly display normally distributed cell types.&lt;ref name=logicle/&gt;&lt;ref name=flowTrans&gt;{{cite journal| author=Finak G, Perez JM, Weng A, Gottardo R| title=Optimizing transformations for automated, high throughput analysis of flow cytometry data. | journal=BMC Bioinformatics | year= 2010 | volume= 11 | issue=  | pages= 546 | pmid=21050468 }}&lt;/ref&gt;
Alternative transformations which address this issue include the [[wp:Inverse hyperbolic function|hyperbolic arcsine]], the [[wp:Power transform|Box-Cox]]&lt;ref name=&quot;pmid18307272&quot;&gt;{{cite journal| author=Lo K, Brinkman RR, Gottardo R| title=Automated gating of flow cytometry data via robust model-based clustering. | journal=Cytometry A | year= 2008 | volume= 73 | issue= 4 | pages= 321-32 | pmid=18307272 | doi=10.1002/cyto.a.20531 | pmc= | url=http://www.ncbi.nlm.nih.gov/entrez/eutils/elink.fcgi?dbfrom=pubmed&amp;tool=sumsearch.org/cite&amp;retmode=ref&amp;cmd=prlinks&amp;id=18307272  }} &lt;/ref&gt; 
and the log-linear hybrid transformations HyperLog-A&lt;ref name=&quot;pmid15700280&quot;&gt;{{cite journal| author=Bagwell CB| title=Hyperlog-a flexible log-like transform for negative, zero, and positive valued data. | journal=Cytometry A | year= 2005 | volume= 64 | issue= 1 | pages= 34-42 | pmid=15700280 | doi=10.1002/cyto.a.20114 | pmc= | url=http://www.ncbi.nlm.nih.gov/entrez/eutils/elink.fcgi?dbfrom=pubmed&amp;tool=sumsearch.org/cite&amp;retmode=ref&amp;cmd=prlinks&amp;id=15700280  }} &lt;/ref&gt; and Logicle.&lt;ref name=logicle/&gt;&lt;ref name=&quot;pmid22411901&quot;&gt;{{cite journal| author=Moore WA, Parks DR| title=Update for the logicle data scale including operational code implementations. | journal=Cytometry A | year= 2012 | volume= 81 | issue= 4 | pages= 273-7 | pmid=22411901 | doi=10.1002/cyto.a.22030 | pmc= | url=http://www.ncbi.nlm.nih.gov/entrez/eutils/elink.fcgi?dbfrom=pubmed&amp;tool=sumsearch.org/cite&amp;retmode=ref&amp;cmd=prlinks&amp;id=22411901  }} &lt;/ref&gt;

A comparison of commonly used transformations concluded that the biexponential and Box-Cox transformations, when optimally parameterized, provided the clearest visualization and least variance of cell populations across samples.&lt;ref name=flowTrans/&gt; However, a later comparison of the flowTrans package used in that comparison indicated that it did not parameterize the Logicle transformation in a manner consistent with other implementations, potentially calling those results into question.&lt;ref name=&quot;pmid22431383&quot;&gt;{{cite journal| author=Qian Y, Liu Y, Campbell J, Thomson E, Kong YM, Scheuermann RH| title=FCSTrans: an open source software system for FCS file conversion and data transformation. | journal=Cytometry A | year= 2012 | volume= 81 | issue= 5 | pages= 353-6 | pmid=22431383 | doi=10.1002/cyto.a.22037 | pmc= | url=http://www.ncbi.nlm.nih.gov/entrez/eutils/elink.fcgi?dbfrom=pubmed&amp;tool=sumsearch.org/cite&amp;retmode=ref&amp;cmd=prlinks&amp;id=22431383  }} &lt;/ref&gt;

==Quality control==
-Platecore
-FlowQ

==Identifying cell populations==
A critical step in analysis of flow cytometric data is identification of multidimensional regions that contain functionally and phenotypically homogeneous groups of cells for further analysis. &lt;ref name=&quot;lugli2010data&quot;&gt;{{cite journal| author=Lugli E, Roederer M, Cossarizza A| title=Data analysis in flow cytometry: the future just started. | journal=Cytometry A | year= 2010 | volume= 77 | issue= 7 | pages= 705-13 | pmid=20583274 | doi=10.1002/cyto.a.20901 | pmc=PMC2909632 | url=http://www.ncbi.nlm.nih.gov/entrez/eutils/elink.fcgi?dbfrom=pubmed&amp;tool=sumsearch.org/cite&amp;retmode=ref&amp;cmd=prlinks&amp;id=20583274  }} &lt;/ref&gt;

===Gating=== 
TODO: The next 3 paragraphs have been moved from the main wp. Needs to be reworded maybe?
The data generated by flow-cytometers can be plotted in a single [[wp:dimension]], to produce a [[wp:histogram]], or in two-dimensional dot plots or even in three dimensions. The regions on these plots can be sequentially separated, based on fluorescence [[wp:intensity (physics)|intensity]], by creating a series of subset extractions, termed &quot;gates.&quot; Specific gating [[wp:protocols]] exist for diagnostic and clinical purposes especially in relation to [[wp:hematology]].

The plots are often made on logarithmic scales. Because different fluorescent dyes' emission spectra overlap,&lt;ref&gt;http://pingu.salk.edu/flow/fluo.html&lt;/ref&gt; signals at the detectors have to be compensated electronically as well as computationally. Data accumulated using the flow cytometer can be analyzed using software, e.g., WinMDI&lt;ref&gt;{{cite web| url=http://facs.scripps.edu/software.html| title=TSRI Cytometry Software Page|accessdate=2009-09-03}}&lt;/ref&gt;, FCS Express, Flowjo, CytoPaint (aka Paint-A-Gate),&lt;ref&gt;http://leukobyte.com&lt;/ref&gt;, VenturiOne, CellQuest Pro, Cytospec &lt;ref&gt;{{cite web| url=http://www.cyto.purdue.edu/Purdue_software| title=PUCL Cytometry Software Page|accessdate=2011-07-07}}&lt;/ref&gt;, or Kaluza. &lt;ref&gt;{{cite web| url=https://www.beckmancoulter.com| title=Beckman Coulter|accessdate=2013-02-10}}&lt;/ref&gt;

Once the data are collected, there is no need to stay connected to the flow cytometer. For this reason, analysis is most often performed on a separate computer. This is especially necessary in core facilities where usage of these machines is in high demand.

====Gating guided by dimension reduction====

As the number of markers measured by flow cytometry increases, the number of scatter plots that need to be investigated increase exponentially (some markers need to be investigated several times for each cell population to resolve high-dimensional differences between cell populations that appear to be similar in most markers). &lt;ref name=&quot;pmid22028426&quot;&gt;{{cite journal| author=Virgo PF, Gibbs GJ| title=Flow cytometry in clinical pathology. | journal=Ann Clin Biochem | year= 2012 | volume= 49 | issue= Pt 1 | pages= 17-28 | pmid=22028426 | doi=10.1258/acb.2011.011128 | pmc= | url=http://www.ncbi.nlm.nih.gov/entrez/eutils/elink.fcgi?dbfrom=pubmed&amp;tool=sumsearch.org/cite&amp;retmode=ref&amp;cmd=prlinks&amp;id=22028426  }} &lt;/ref&gt; To address this issue, [[wp:Principal_component_analysis]] has been used to summarize a high-dimensional dataset using a combination of markers that maximizes variance. &lt;ref name=&quot;pmid20844562&quot;&gt;{{cite journal| author=Costa ES, Pedreira CE, Barrena S, Lecrevisse Q, Flores J, Quijano S et al.| title=Automated pattern-guided principal component analysis vs expert-based immunophenotypic classification of B-cell chronic lymphoproliferative disorders: a step forward in the standardization of clinical immunophenotyping. | journal=Leukemia | year= 2010 | volume= 24 | issue= 11 | pages= 1927-33 | pmid=20844562 | doi=10.1038/leu.2010.160 | pmc=PMC3035971 | url=http://www.ncbi.nlm.nih.gov/entrez/eutils/elink.fcgi?dbfrom=pubmed&amp;tool=sumsearch.org/cite&amp;retmode=ref&amp;cmd=prlinks&amp;id=20844562  }} &lt;/ref&gt; However, PCA is a linear method and is not able to preserve complex non-linear relationships. More recently, two dimensional [[wp:Minimum_spanning_tree]] layouts have been used to guide manual gating.  Density-based down-sampling and clustering can be used to better represent rare populations and control the time and memory complexity of the minimum spanning tree construction process. &lt;ref name=&quot;pmid21964415&quot;&gt;{{cite journal| author=Qiu P, Simonds EF, Bendall SC, Gibbs KD, Bruggner RV, Linderman MD et al.| title=Extracting a cellular hierarchy from high-dimensional cytometry data with SPADE. | journal=Nat Biotechnol | year= 2011 | volume= 29 | issue= 10 | pages= 886-91 | pmid=21964415 | doi=10.1038/nbt.1991 | pmc=PMC3196363 | url=http://www.ncbi.nlm.nih.gov/entrez/eutils/elink.fcgi?dbfrom=pubmed&amp;tool=sumsearch.org/cite&amp;retmode=ref&amp;cmd=prlinks&amp;id=21964415}} &lt;/ref&gt; More sophisticated [[wp:Dimension_reduction]] algorithms are yet to be investigated. &lt;ref&gt;http://homepage.tudelft.nl/19j49/Matlab_Toolbox_for_Dimensionality_Reduction.html&lt;/ref&gt;

====Automated gating====

-TODO Image showing overplotting of automated gating from FlowCAP

===Probability binning===
-PB paper (Mario)
-FlowFP

-Image: FlowFP plot

===Combinatorial gating===
-FlowType
-Functionality from FlowJo

-Image: flowType pipeline?

==Diagnosis and discovery==
-Definition and distinction
-Classification
-Simplified Presentation of Incredibly Complex Evaluations (SPICE)
-Statistical tests (incl Survival Analysis)


==Public data and software==
===Bioconductor===
===Genepattern===
===Cytobank===
===ImmPort===
===FlowRepository===
===Datasets===

==Open problems==
-Summarizing results of high-D data
-Memory and time complexity issues
-Visualization [matlab dimension reduction toolbox]
-Cloud computing?

==See also==
* [[wp:Flow cytometry|Flow cytometry]]
* [[wp:bioinformatics|Bioinformatics]]
* [[wp:Proteomics|Proteomics]]

==References==
&lt;references/&gt;

[[Category:PLoS Computational Biology drafts]]</text>
    </revision>
    <revision>
      <id>2328</id>
      <parentid>2327</parentid>
      <timestamp>2013-02-10T23:12:22Z</timestamp>
      <contributor>
        <username>Kierano</username>
        <id>18</id>
      </contributor>
      <comment>/* Flow cytometry data */ Expand, complete sentences</comment>
      <sha1>6o7n8agj3d1vv5mpcne6e5rhx8b1rmt</sha1>
      <text xml:space="preserve" bytes="14420">[[Flow cytometry data analysis]] is the application of methods from [[wp:bioinformatics|bioinformatics]], [[wp:computational statistics|computational statistics]] and [[wp:machine learning|machine learning]] to [[wp:data analysis|analyze]] [[wp:flow cytometry|flow cytometry]] data.

==Flow cytometry data==
:''Main article: [[wp:Flow cytometry|Flow cytometry]]''

Flow cytometers operate by [[wp:Hydrodynamic focusing|hydrodynamically focusing]] suspended cells so that they do not overlap in a fluid stream.
The cells are then passed by one or more lasers, and the resulting [[wp:Fluorescence|fluorescent]] and [[wp:Light_scattering|scattered]] light is detected by [[wp:Photomultiplier|photomultipliers]].
By using [[wp:Filter_(optics)|optical filters]], particular [[wp:Fluorophore|fluorophores]] on or within the cells can be quantified by peaks in their [[wp:Emission spectrum|emission spectra]].
These may be [[wp:Autofluorescene|endogenous fluorophores]] such as [[wp:Chlorophyll|chlorophyll]] or [[wp:Transgenesis|transgenic]] [[wp:Green fluorescent protein|green fluorescent protein]], or they may be artificial fluorophores [[wp:Covalent bond|covalently bonded]] to detection molecules such as [[wp:antibody|antibodies]] for detecting [[wp:protein|proteins]], or [[wp:Hybridization probe|hybridization probes]] for detecting [[wp:DNA|DNA]] or [[wp:RNA|RNA]]).


Until the early 2000s, flow cytometry could only measure a few fluorescent markers at a time.
Through the late 1990s into the mid-2000s, however, rapid development of new fluorophores resulted in modern instruments capable of quantifying up to 18 markers per cell.
&lt;ref name=&quot;pmid19137647&quot;&gt;{{cite journal| author=Chattopadhyay PK, Hogerkorp CM, Roederer M| title=A chromatic explosion: the development and future of multiparameter flow cytometry. | journal=Immunology | year= 2008 | volume= 125 | issue= 4 | pages= 441-9 | pmid=19137647 | doi= | pmc=PMC2612557 | url=http://www.ncbi.nlm.nih.gov/entrez/eutils/elink.fcgi?dbfrom=pubmed&amp;tool=sumsearch.org/cite&amp;retmode=ref&amp;cmd=prlinks&amp;id=19137647  }} &lt;/ref&gt; 
More recently, the new technology of mass cytometry replaces fluorophores with [[wp:Rare earth element|rare earth elements]] detected by [[wp:Time-of-flight mass spectrometry|time of flight mass spectrometry]], achieving the ability to measure the expression of 34 markers.
&lt;ref name=&quot;pmid22693166&quot;&gt;{{cite journal| author=Behbehani GK, Bendall SC, Clutter MR, Fantl WJ, Nolan GP| title=Single-cell mass cytometry adapted to measurements of the cell cycle. | journal=Cytometry A | year= 2012 | volume= 81 | issue= 7 | pages= 552-66 | pmid=22693166 | doi=10.1002/cyto.a.22075 | pmc= | url=http://www.ncbi.nlm.nih.gov/entrez/eutils/elink.fcgi?dbfrom=pubmed&amp;tool=sumsearch.org/cite&amp;retmode=ref&amp;cmd=prlinks&amp;id=22693166  }} &lt;/ref&gt;
At the same time, [[wp:Microfluidics|microfluidic]] [[wp:Real-time_polymerase_chain_reaction|qPCR]] methods are providing a flow cytometry-like method of quantifying multiple RNA molecules per cell.
&lt;ref name=&quot;pmid21808033&quot;&gt;{{cite journal| author=White AK, VanInsberghe M, Petriv OI, Hamidi M, Sikorski D, Marra MA et al.| title=High-throughput microfluidic single-cell RT-qPCR. | journal=Proc Natl Acad Sci U S A | year= 2011 | volume= 108 | issue= 34 | pages= 13999-4004 | pmid=21808033 | doi=10.1073/pnas.1019446108 | pmc=PMC3161570 | url=http://www.ncbi.nlm.nih.gov/entrez/eutils/elink.fcgi?dbfrom=pubmed&amp;tool=sumsearch.org/cite&amp;retmode=ref&amp;cmd=prlinks&amp;id=21808033  }} &lt;/ref&gt;
The rapid increase in the dimensionality of flow cytometry data, coupled with the development of high-throughput robotic platforms capable of assaying hundreds to thousands of samples automatically have created a need for improved computational analysis methods.
&lt;ref name=&quot;pmid19137647&quot;/&gt;

Flow cytometry data is typically saved for analysis in the form of an array, with fluorescence and scatter channels making the columns, and individual &quot;events&quot; (most of which are cells) making the rows. Typically the number of events are acquired from each sample ranges between the low thousands and the low millions.

[[File:Cytometer.svg|thumb|500px|Schematic diagram of a flow cytometer, showing focusing of the fluid sheath, laser, optics (in simplified form, omitting focusing), photomultiplier tubes (PMTs), analogue-to-digital converter, and analysis workstation.]]

==Data formats and interchange==
===History===
===The FCS 3.1 standard===
===Other standards===

==Transformation==
Cell populations detected by flow cytometry are often described as being approximately [[wp:Log-normal distribution|log-normal]]. &lt;ref name=shapiro&gt;{{Cite book  | last1 = Shapiro | first1 = Howard M. | title = Practical flow cytometry | date = 2003 | publisher = Wiley-Liss | location = New York | isbn = 0-471-41125-6 | pages = 235 }} &lt;/ref&gt;
As such, they have traditionally been [[wp:Data_transformation_(statistics)|transformed]] to a [[wp:Logarithmic_scale|logarithmic scale]], often even before data acquisition by use of a [[wp:Log_amplifier|log amplifier]].
On modern instruments, data is usually stored in linear form, and transformed digitally prior to analysis.

However, compensated flow cytometry data frequently contains negative values due to compensation, and cell populations do occur which have low means and normal distributions.&lt;ref name=logicle&gt;{{cite journal| author=Parks DR, Roederer M, Moore WA| title=A new &quot;Logicle&quot; display method avoids deceptive effects of logarithmic scaling for low signals and compensated data. | journal=Cytometry A | year= 2006 | volume= 69 | issue= 6 | pages= 541-51 | pmid=16604519}}&lt;/ref&gt;
Logarithmic transformations tend to compress negative values on the axis, and poorly display normally distributed cell types.&lt;ref name=logicle/&gt;&lt;ref name=flowTrans&gt;{{cite journal| author=Finak G, Perez JM, Weng A, Gottardo R| title=Optimizing transformations for automated, high throughput analysis of flow cytometry data. | journal=BMC Bioinformatics | year= 2010 | volume= 11 | issue=  | pages= 546 | pmid=21050468 }}&lt;/ref&gt;
Alternative transformations which address this issue include the [[wp:Inverse hyperbolic function|hyperbolic arcsine]], the [[wp:Power transform|Box-Cox]]&lt;ref name=&quot;pmid18307272&quot;&gt;{{cite journal| author=Lo K, Brinkman RR, Gottardo R| title=Automated gating of flow cytometry data via robust model-based clustering. | journal=Cytometry A | year= 2008 | volume= 73 | issue= 4 | pages= 321-32 | pmid=18307272 | doi=10.1002/cyto.a.20531 | pmc= | url=http://www.ncbi.nlm.nih.gov/entrez/eutils/elink.fcgi?dbfrom=pubmed&amp;tool=sumsearch.org/cite&amp;retmode=ref&amp;cmd=prlinks&amp;id=18307272  }} &lt;/ref&gt; 
and the log-linear hybrid transformations HyperLog-A&lt;ref name=&quot;pmid15700280&quot;&gt;{{cite journal| author=Bagwell CB| title=Hyperlog-a flexible log-like transform for negative, zero, and positive valued data. | journal=Cytometry A | year= 2005 | volume= 64 | issue= 1 | pages= 34-42 | pmid=15700280 | doi=10.1002/cyto.a.20114 | pmc= | url=http://www.ncbi.nlm.nih.gov/entrez/eutils/elink.fcgi?dbfrom=pubmed&amp;tool=sumsearch.org/cite&amp;retmode=ref&amp;cmd=prlinks&amp;id=15700280  }} &lt;/ref&gt; and Logicle.&lt;ref name=logicle/&gt;&lt;ref name=&quot;pmid22411901&quot;&gt;{{cite journal| author=Moore WA, Parks DR| title=Update for the logicle data scale including operational code implementations. | journal=Cytometry A | year= 2012 | volume= 81 | issue= 4 | pages= 273-7 | pmid=22411901 | doi=10.1002/cyto.a.22030 | pmc= | url=http://www.ncbi.nlm.nih.gov/entrez/eutils/elink.fcgi?dbfrom=pubmed&amp;tool=sumsearch.org/cite&amp;retmode=ref&amp;cmd=prlinks&amp;id=22411901  }} &lt;/ref&gt;

A comparison of commonly used transformations concluded that the biexponential and Box-Cox transformations, when optimally parameterized, provided the clearest visualization and least variance of cell populations across samples.&lt;ref name=flowTrans/&gt; However, a later comparison of the flowTrans package used in that comparison indicated that it did not parameterize the Logicle transformation in a manner consistent with other implementations, potentially calling those results into question.&lt;ref name=&quot;pmid22431383&quot;&gt;{{cite journal| author=Qian Y, Liu Y, Campbell J, Thomson E, Kong YM, Scheuermann RH| title=FCSTrans: an open source software system for FCS file conversion and data transformation. | journal=Cytometry A | year= 2012 | volume= 81 | issue= 5 | pages= 353-6 | pmid=22431383 | doi=10.1002/cyto.a.22037 | pmc= | url=http://www.ncbi.nlm.nih.gov/entrez/eutils/elink.fcgi?dbfrom=pubmed&amp;tool=sumsearch.org/cite&amp;retmode=ref&amp;cmd=prlinks&amp;id=22431383  }} &lt;/ref&gt;

==Quality control==
-Platecore
-FlowQ

==Identifying cell populations==
A critical step in analysis of flow cytometric data is identification of multidimensional regions that contain functionally and phenotypically homogeneous groups of cells for further analysis. &lt;ref name=&quot;lugli2010data&quot;&gt;{{cite journal| author=Lugli E, Roederer M, Cossarizza A| title=Data analysis in flow cytometry: the future just started. | journal=Cytometry A | year= 2010 | volume= 77 | issue= 7 | pages= 705-13 | pmid=20583274 | doi=10.1002/cyto.a.20901 | pmc=PMC2909632 | url=http://www.ncbi.nlm.nih.gov/entrez/eutils/elink.fcgi?dbfrom=pubmed&amp;tool=sumsearch.org/cite&amp;retmode=ref&amp;cmd=prlinks&amp;id=20583274  }} &lt;/ref&gt;

===Gating=== 
TODO: The next 3 paragraphs have been moved from the main wp. Needs to be reworded maybe?
The data generated by flow-cytometers can be plotted in a single [[wp:dimension]], to produce a [[wp:histogram]], or in two-dimensional dot plots or even in three dimensions. The regions on these plots can be sequentially separated, based on fluorescence [[wp:intensity (physics)|intensity]], by creating a series of subset extractions, termed &quot;gates.&quot; Specific gating [[wp:protocols]] exist for diagnostic and clinical purposes especially in relation to [[wp:hematology]].

The plots are often made on logarithmic scales. Because different fluorescent dyes' emission spectra overlap,&lt;ref&gt;http://pingu.salk.edu/flow/fluo.html&lt;/ref&gt; signals at the detectors have to be compensated electronically as well as computationally. Data accumulated using the flow cytometer can be analyzed using software, e.g., WinMDI&lt;ref&gt;{{cite web| url=http://facs.scripps.edu/software.html| title=TSRI Cytometry Software Page|accessdate=2009-09-03}}&lt;/ref&gt;, FCS Express, Flowjo, CytoPaint (aka Paint-A-Gate),&lt;ref&gt;http://leukobyte.com&lt;/ref&gt;, VenturiOne, CellQuest Pro, Cytospec &lt;ref&gt;{{cite web| url=http://www.cyto.purdue.edu/Purdue_software| title=PUCL Cytometry Software Page|accessdate=2011-07-07}}&lt;/ref&gt;, or Kaluza. &lt;ref&gt;{{cite web| url=https://www.beckmancoulter.com| title=Beckman Coulter|accessdate=2013-02-10}}&lt;/ref&gt;

Once the data are collected, there is no need to stay connected to the flow cytometer. For this reason, analysis is most often performed on a separate computer. This is especially necessary in core facilities where usage of these machines is in high demand.

====Gating guided by dimension reduction====

As the number of markers measured by flow cytometry increases, the number of scatter plots that need to be investigated increase exponentially (some markers need to be investigated several times for each cell population to resolve high-dimensional differences between cell populations that appear to be similar in most markers). &lt;ref name=&quot;pmid22028426&quot;&gt;{{cite journal| author=Virgo PF, Gibbs GJ| title=Flow cytometry in clinical pathology. | journal=Ann Clin Biochem | year= 2012 | volume= 49 | issue= Pt 1 | pages= 17-28 | pmid=22028426 | doi=10.1258/acb.2011.011128 | pmc= | url=http://www.ncbi.nlm.nih.gov/entrez/eutils/elink.fcgi?dbfrom=pubmed&amp;tool=sumsearch.org/cite&amp;retmode=ref&amp;cmd=prlinks&amp;id=22028426  }} &lt;/ref&gt; To address this issue, [[wp:Principal_component_analysis]] has been used to summarize a high-dimensional dataset using a combination of markers that maximizes variance. &lt;ref name=&quot;pmid20844562&quot;&gt;{{cite journal| author=Costa ES, Pedreira CE, Barrena S, Lecrevisse Q, Flores J, Quijano S et al.| title=Automated pattern-guided principal component analysis vs expert-based immunophenotypic classification of B-cell chronic lymphoproliferative disorders: a step forward in the standardization of clinical immunophenotyping. | journal=Leukemia | year= 2010 | volume= 24 | issue= 11 | pages= 1927-33 | pmid=20844562 | doi=10.1038/leu.2010.160 | pmc=PMC3035971 | url=http://www.ncbi.nlm.nih.gov/entrez/eutils/elink.fcgi?dbfrom=pubmed&amp;tool=sumsearch.org/cite&amp;retmode=ref&amp;cmd=prlinks&amp;id=20844562  }} &lt;/ref&gt; However, PCA is a linear method and is not able to preserve complex non-linear relationships. More recently, two dimensional [[wp:Minimum_spanning_tree]] layouts have been used to guide manual gating.  Density-based down-sampling and clustering can be used to better represent rare populations and control the time and memory complexity of the minimum spanning tree construction process. &lt;ref name=&quot;pmid21964415&quot;&gt;{{cite journal| author=Qiu P, Simonds EF, Bendall SC, Gibbs KD, Bruggner RV, Linderman MD et al.| title=Extracting a cellular hierarchy from high-dimensional cytometry data with SPADE. | journal=Nat Biotechnol | year= 2011 | volume= 29 | issue= 10 | pages= 886-91 | pmid=21964415 | doi=10.1038/nbt.1991 | pmc=PMC3196363 | url=http://www.ncbi.nlm.nih.gov/entrez/eutils/elink.fcgi?dbfrom=pubmed&amp;tool=sumsearch.org/cite&amp;retmode=ref&amp;cmd=prlinks&amp;id=21964415}} &lt;/ref&gt; More sophisticated [[wp:Dimension_reduction]] algorithms are yet to be investigated. &lt;ref&gt;http://homepage.tudelft.nl/19j49/Matlab_Toolbox_for_Dimensionality_Reduction.html&lt;/ref&gt;

====Automated gating====

-TODO Image showing overplotting of automated gating from FlowCAP

===Probability binning===
-PB paper (Mario)
-FlowFP

-Image: FlowFP plot

===Combinatorial gating===
-FlowType
-Functionality from FlowJo

-Image: flowType pipeline?

==Diagnosis and discovery==
-Definition and distinction
-Classification
-Simplified Presentation of Incredibly Complex Evaluations (SPICE)
-Statistical tests (incl Survival Analysis)


==Public data and software==
===Bioconductor===
===Genepattern===
===Cytobank===
===ImmPort===
===FlowRepository===
===Datasets===

==Open problems==
-Summarizing results of high-D data
-Memory and time complexity issues
-Visualization [matlab dimension reduction toolbox]
-Cloud computing?

==See also==
* [[wp:Flow cytometry|Flow cytometry]]
* [[wp:bioinformatics|Bioinformatics]]
* [[wp:Proteomics|Proteomics]]

==References==
&lt;references/&gt;

[[Category:PLoS Computational Biology drafts]]</text>
    </revision>
    <revision>
      <id>2334</id>
      <parentid>2328</parentid>
      <timestamp>2013-02-10T23:43:50Z</timestamp>
      <contributor>
        <username>Kierano</username>
        <id>18</id>
      </contributor>
      <comment>/* Flow cytometry data */ Add figure</comment>
      <sha1>hc3cq3an55nz6k9xx0c6vojmfaf5dxa</sha1>
      <text xml:space="preserve" bytes="14653">[[Flow cytometry data analysis]] is the application of methods from [[wp:bioinformatics|bioinformatics]], [[wp:computational statistics|computational statistics]] and [[wp:machine learning|machine learning]] to [[wp:data analysis|analyze]] [[wp:flow cytometry|flow cytometry]] data.

[[File:Cytometer.svg|thumb|400px|Schematic diagram of a flow cytometer, showing focusing of the fluid sheath, laser, optics (in simplified form, omitting focusing), photomultiplier tubes (PMTs), analogue-to-digital converter, and analysis workstation.]]
==Flow cytometry data==
:''Main article: [[wp:Flow cytometry|Flow cytometry]]''

Flow cytometers operate by [[wp:Hydrodynamic focusing|hydrodynamically focusing]] suspended cells so that they do not overlap in a fluid stream.
The cells are then passed by one or more lasers, and the resulting [[wp:Fluorescence|fluorescent]] and [[wp:Light_scattering|scattered]] light is detected by [[wp:Photomultiplier|photomultipliers]].
By using [[wp:Filter_(optics)|optical filters]], particular [[wp:Fluorophore|fluorophores]] on or within the cells can be quantified by peaks in their [[wp:Emission spectrum|emission spectra]].
These may be [[wp:Autofluorescene|endogenous fluorophores]] such as [[wp:Chlorophyll|chlorophyll]] or [[wp:Transgenesis|transgenic]] [[wp:Green fluorescent protein|green fluorescent protein]], or they may be artificial fluorophores [[wp:Covalent bond|covalently bonded]] to detection molecules such as [[wp:antibody|antibodies]] for detecting [[wp:protein|proteins]], or [[wp:Hybridization probe|hybridization probes]] for detecting [[wp:DNA|DNA]] or [[wp:RNA|RNA]]).


Until the early 2000s, flow cytometry could only measure a few fluorescent markers at a time.
Through the late 1990s into the mid-2000s, however, rapid development of new fluorophores resulted in modern instruments capable of quantifying up to 18 markers per cell.
&lt;ref name=&quot;pmid19137647&quot;&gt;{{cite journal| author=Chattopadhyay PK, Hogerkorp CM, Roederer M| title=A chromatic explosion: the development and future of multiparameter flow cytometry. | journal=Immunology | year= 2008 | volume= 125 | issue= 4 | pages= 441-9 | pmid=19137647 | doi= | pmc=PMC2612557 | url=http://www.ncbi.nlm.nih.gov/entrez/eutils/elink.fcgi?dbfrom=pubmed&amp;tool=sumsearch.org/cite&amp;retmode=ref&amp;cmd=prlinks&amp;id=19137647  }} &lt;/ref&gt; 
More recently, the new technology of mass cytometry replaces fluorophores with [[wp:Rare earth element|rare earth elements]] detected by [[wp:Time-of-flight mass spectrometry|time of flight mass spectrometry]], achieving the ability to measure the expression of 34 markers.
&lt;ref name=&quot;pmid22693166&quot;&gt;{{cite journal| author=Behbehani GK, Bendall SC, Clutter MR, Fantl WJ, Nolan GP| title=Single-cell mass cytometry adapted to measurements of the cell cycle. | journal=Cytometry A | year= 2012 | volume= 81 | issue= 7 | pages= 552-66 | pmid=22693166 | doi=10.1002/cyto.a.22075 | pmc= | url=http://www.ncbi.nlm.nih.gov/entrez/eutils/elink.fcgi?dbfrom=pubmed&amp;tool=sumsearch.org/cite&amp;retmode=ref&amp;cmd=prlinks&amp;id=22693166  }} &lt;/ref&gt;
At the same time, [[wp:Microfluidics|microfluidic]] [[wp:Real-time_polymerase_chain_reaction|qPCR]] methods are providing a flow cytometry-like method of quantifying multiple RNA molecules per cell.
&lt;ref name=&quot;pmid21808033&quot;&gt;{{cite journal| author=White AK, VanInsberghe M, Petriv OI, Hamidi M, Sikorski D, Marra MA et al.| title=High-throughput microfluidic single-cell RT-qPCR. | journal=Proc Natl Acad Sci U S A | year= 2011 | volume= 108 | issue= 34 | pages= 13999-4004 | pmid=21808033 | doi=10.1073/pnas.1019446108 | pmc=PMC3161570 | url=http://www.ncbi.nlm.nih.gov/entrez/eutils/elink.fcgi?dbfrom=pubmed&amp;tool=sumsearch.org/cite&amp;retmode=ref&amp;cmd=prlinks&amp;id=21808033  }} &lt;/ref&gt;
The rapid increase in the dimensionality of flow cytometry data, coupled with the development of high-throughput robotic platforms capable of assaying hundreds to thousands of samples automatically have created a need for improved computational analysis methods.
&lt;ref name=&quot;pmid19137647&quot;/&gt;

[[File:Fcsmatrix.svg|thumb|400px|left|Representation of flow cytometry data from an instrument with three scatter channels and 13 fluorescent channels. Only the values for the first 30 (of hundreds of thousands) of cells are shown.]]
Flow cytometry data is typically saved for analysis in the form of an array, with fluorescence and scatter channels making the columns, and individual &quot;events&quot; (most of which are cells) making the rows. Typically the number of events are acquired from each sample ranges between the low thousands and the low millions.

==Data formats and interchange==
===History===
===The FCS 3.1 standard===
===Other standards===

==Transformation==
Cell populations detected by flow cytometry are often described as being approximately [[wp:Log-normal distribution|log-normal]]. &lt;ref name=shapiro&gt;{{Cite book  | last1 = Shapiro | first1 = Howard M. | title = Practical flow cytometry | date = 2003 | publisher = Wiley-Liss | location = New York | isbn = 0-471-41125-6 | pages = 235 }} &lt;/ref&gt;
As such, they have traditionally been [[wp:Data_transformation_(statistics)|transformed]] to a [[wp:Logarithmic_scale|logarithmic scale]], often even before data acquisition by use of a [[wp:Log_amplifier|log amplifier]].
On modern instruments, data is usually stored in linear form, and transformed digitally prior to analysis.

However, compensated flow cytometry data frequently contains negative values due to compensation, and cell populations do occur which have low means and normal distributions.&lt;ref name=logicle&gt;{{cite journal| author=Parks DR, Roederer M, Moore WA| title=A new &quot;Logicle&quot; display method avoids deceptive effects of logarithmic scaling for low signals and compensated data. | journal=Cytometry A | year= 2006 | volume= 69 | issue= 6 | pages= 541-51 | pmid=16604519}}&lt;/ref&gt;
Logarithmic transformations tend to compress negative values on the axis, and poorly display normally distributed cell types.&lt;ref name=logicle/&gt;&lt;ref name=flowTrans&gt;{{cite journal| author=Finak G, Perez JM, Weng A, Gottardo R| title=Optimizing transformations for automated, high throughput analysis of flow cytometry data. | journal=BMC Bioinformatics | year= 2010 | volume= 11 | issue=  | pages= 546 | pmid=21050468 }}&lt;/ref&gt;
Alternative transformations which address this issue include the [[wp:Inverse hyperbolic function|hyperbolic arcsine]], the [[wp:Power transform|Box-Cox]]&lt;ref name=&quot;pmid18307272&quot;&gt;{{cite journal| author=Lo K, Brinkman RR, Gottardo R| title=Automated gating of flow cytometry data via robust model-based clustering. | journal=Cytometry A | year= 2008 | volume= 73 | issue= 4 | pages= 321-32 | pmid=18307272 | doi=10.1002/cyto.a.20531 | pmc= | url=http://www.ncbi.nlm.nih.gov/entrez/eutils/elink.fcgi?dbfrom=pubmed&amp;tool=sumsearch.org/cite&amp;retmode=ref&amp;cmd=prlinks&amp;id=18307272  }} &lt;/ref&gt; 
and the log-linear hybrid transformations HyperLog-A&lt;ref name=&quot;pmid15700280&quot;&gt;{{cite journal| author=Bagwell CB| title=Hyperlog-a flexible log-like transform for negative, zero, and positive valued data. | journal=Cytometry A | year= 2005 | volume= 64 | issue= 1 | pages= 34-42 | pmid=15700280 | doi=10.1002/cyto.a.20114 | pmc= | url=http://www.ncbi.nlm.nih.gov/entrez/eutils/elink.fcgi?dbfrom=pubmed&amp;tool=sumsearch.org/cite&amp;retmode=ref&amp;cmd=prlinks&amp;id=15700280  }} &lt;/ref&gt; and Logicle.&lt;ref name=logicle/&gt;&lt;ref name=&quot;pmid22411901&quot;&gt;{{cite journal| author=Moore WA, Parks DR| title=Update for the logicle data scale including operational code implementations. | journal=Cytometry A | year= 2012 | volume= 81 | issue= 4 | pages= 273-7 | pmid=22411901 | doi=10.1002/cyto.a.22030 | pmc= | url=http://www.ncbi.nlm.nih.gov/entrez/eutils/elink.fcgi?dbfrom=pubmed&amp;tool=sumsearch.org/cite&amp;retmode=ref&amp;cmd=prlinks&amp;id=22411901  }} &lt;/ref&gt;

A comparison of commonly used transformations concluded that the biexponential and Box-Cox transformations, when optimally parameterized, provided the clearest visualization and least variance of cell populations across samples.&lt;ref name=flowTrans/&gt; However, a later comparison of the flowTrans package used in that comparison indicated that it did not parameterize the Logicle transformation in a manner consistent with other implementations, potentially calling those results into question.&lt;ref name=&quot;pmid22431383&quot;&gt;{{cite journal| author=Qian Y, Liu Y, Campbell J, Thomson E, Kong YM, Scheuermann RH| title=FCSTrans: an open source software system for FCS file conversion and data transformation. | journal=Cytometry A | year= 2012 | volume= 81 | issue= 5 | pages= 353-6 | pmid=22431383 | doi=10.1002/cyto.a.22037 | pmc= | url=http://www.ncbi.nlm.nih.gov/entrez/eutils/elink.fcgi?dbfrom=pubmed&amp;tool=sumsearch.org/cite&amp;retmode=ref&amp;cmd=prlinks&amp;id=22431383  }} &lt;/ref&gt;

==Quality control==
-Platecore
-FlowQ

==Identifying cell populations==
A critical step in analysis of flow cytometric data is identification of multidimensional regions that contain functionally and phenotypically homogeneous groups of cells for further analysis. &lt;ref name=&quot;lugli2010data&quot;&gt;{{cite journal| author=Lugli E, Roederer M, Cossarizza A| title=Data analysis in flow cytometry: the future just started. | journal=Cytometry A | year= 2010 | volume= 77 | issue= 7 | pages= 705-13 | pmid=20583274 | doi=10.1002/cyto.a.20901 | pmc=PMC2909632 | url=http://www.ncbi.nlm.nih.gov/entrez/eutils/elink.fcgi?dbfrom=pubmed&amp;tool=sumsearch.org/cite&amp;retmode=ref&amp;cmd=prlinks&amp;id=20583274  }} &lt;/ref&gt;

===Gating=== 
TODO: The next 3 paragraphs have been moved from the main wp. Needs to be reworded maybe?
The data generated by flow-cytometers can be plotted in a single [[wp:dimension]], to produce a [[wp:histogram]], or in two-dimensional dot plots or even in three dimensions. The regions on these plots can be sequentially separated, based on fluorescence [[wp:intensity (physics)|intensity]], by creating a series of subset extractions, termed &quot;gates.&quot; Specific gating [[wp:protocols]] exist for diagnostic and clinical purposes especially in relation to [[wp:hematology]].

The plots are often made on logarithmic scales. Because different fluorescent dyes' emission spectra overlap,&lt;ref&gt;http://pingu.salk.edu/flow/fluo.html&lt;/ref&gt; signals at the detectors have to be compensated electronically as well as computationally. Data accumulated using the flow cytometer can be analyzed using software, e.g., WinMDI&lt;ref&gt;{{cite web| url=http://facs.scripps.edu/software.html| title=TSRI Cytometry Software Page|accessdate=2009-09-03}}&lt;/ref&gt;, FCS Express, Flowjo, CytoPaint (aka Paint-A-Gate),&lt;ref&gt;http://leukobyte.com&lt;/ref&gt;, VenturiOne, CellQuest Pro, Cytospec &lt;ref&gt;{{cite web| url=http://www.cyto.purdue.edu/Purdue_software| title=PUCL Cytometry Software Page|accessdate=2011-07-07}}&lt;/ref&gt;, or Kaluza. &lt;ref&gt;{{cite web| url=https://www.beckmancoulter.com| title=Beckman Coulter|accessdate=2013-02-10}}&lt;/ref&gt;

Once the data are collected, there is no need to stay connected to the flow cytometer. For this reason, analysis is most often performed on a separate computer. This is especially necessary in core facilities where usage of these machines is in high demand.

====Gating guided by dimension reduction====

As the number of markers measured by flow cytometry increases, the number of scatter plots that need to be investigated increase exponentially (some markers need to be investigated several times for each cell population to resolve high-dimensional differences between cell populations that appear to be similar in most markers). &lt;ref name=&quot;pmid22028426&quot;&gt;{{cite journal| author=Virgo PF, Gibbs GJ| title=Flow cytometry in clinical pathology. | journal=Ann Clin Biochem | year= 2012 | volume= 49 | issue= Pt 1 | pages= 17-28 | pmid=22028426 | doi=10.1258/acb.2011.011128 | pmc= | url=http://www.ncbi.nlm.nih.gov/entrez/eutils/elink.fcgi?dbfrom=pubmed&amp;tool=sumsearch.org/cite&amp;retmode=ref&amp;cmd=prlinks&amp;id=22028426  }} &lt;/ref&gt; To address this issue, [[wp:Principal_component_analysis]] has been used to summarize a high-dimensional dataset using a combination of markers that maximizes variance. &lt;ref name=&quot;pmid20844562&quot;&gt;{{cite journal| author=Costa ES, Pedreira CE, Barrena S, Lecrevisse Q, Flores J, Quijano S et al.| title=Automated pattern-guided principal component analysis vs expert-based immunophenotypic classification of B-cell chronic lymphoproliferative disorders: a step forward in the standardization of clinical immunophenotyping. | journal=Leukemia | year= 2010 | volume= 24 | issue= 11 | pages= 1927-33 | pmid=20844562 | doi=10.1038/leu.2010.160 | pmc=PMC3035971 | url=http://www.ncbi.nlm.nih.gov/entrez/eutils/elink.fcgi?dbfrom=pubmed&amp;tool=sumsearch.org/cite&amp;retmode=ref&amp;cmd=prlinks&amp;id=20844562  }} &lt;/ref&gt; However, PCA is a linear method and is not able to preserve complex non-linear relationships. More recently, two dimensional [[wp:Minimum_spanning_tree]] layouts have been used to guide manual gating.  Density-based down-sampling and clustering can be used to better represent rare populations and control the time and memory complexity of the minimum spanning tree construction process. &lt;ref name=&quot;pmid21964415&quot;&gt;{{cite journal| author=Qiu P, Simonds EF, Bendall SC, Gibbs KD, Bruggner RV, Linderman MD et al.| title=Extracting a cellular hierarchy from high-dimensional cytometry data with SPADE. | journal=Nat Biotechnol | year= 2011 | volume= 29 | issue= 10 | pages= 886-91 | pmid=21964415 | doi=10.1038/nbt.1991 | pmc=PMC3196363 | url=http://www.ncbi.nlm.nih.gov/entrez/eutils/elink.fcgi?dbfrom=pubmed&amp;tool=sumsearch.org/cite&amp;retmode=ref&amp;cmd=prlinks&amp;id=21964415}} &lt;/ref&gt; More sophisticated [[wp:Dimension_reduction]] algorithms are yet to be investigated. &lt;ref&gt;http://homepage.tudelft.nl/19j49/Matlab_Toolbox_for_Dimensionality_Reduction.html&lt;/ref&gt;

====Automated gating====

-TODO Image showing overplotting of automated gating from FlowCAP

===Probability binning===
-PB paper (Mario)
-FlowFP

-Image: FlowFP plot

===Combinatorial gating===
-FlowType
-Functionality from FlowJo

-Image: flowType pipeline?

==Diagnosis and discovery==
-Definition and distinction
-Classification
-Simplified Presentation of Incredibly Complex Evaluations (SPICE)
-Statistical tests (incl Survival Analysis)


==Public data and software==
===Bioconductor===
===Genepattern===
===Cytobank===
===ImmPort===
===FlowRepository===
===Datasets===

==Open problems==
-Summarizing results of high-D data
-Memory and time complexity issues
-Visualization [matlab dimension reduction toolbox]
-Cloud computing?

==See also==
* [[wp:Flow cytometry|Flow cytometry]]
* [[wp:bioinformatics|Bioinformatics]]
* [[wp:Proteomics|Proteomics]]

==References==
&lt;references/&gt;

[[Category:PLoS Computational Biology drafts]]</text>
    </revision>
    <revision>
      <id>2336</id>
      <parentid>2334</parentid>
      <timestamp>2013-02-11T00:17:56Z</timestamp>
      <contributor>
        <username>Nnimaa</username>
        <id>17</id>
      </contributor>
      <comment>/* Automated gating */</comment>
      <sha1>hwjqgqc01nfuqrlz64awcdxcn8hb3ad</sha1>
      <text xml:space="preserve" bytes="14671">[[Flow cytometry data analysis]] is the application of methods from [[wp:bioinformatics|bioinformatics]], [[wp:computational statistics|computational statistics]] and [[wp:machine learning|machine learning]] to [[wp:data analysis|analyze]] [[wp:flow cytometry|flow cytometry]] data.

[[File:Cytometer.svg|thumb|400px|Schematic diagram of a flow cytometer, showing focusing of the fluid sheath, laser, optics (in simplified form, omitting focusing), photomultiplier tubes (PMTs), analogue-to-digital converter, and analysis workstation.]]
==Flow cytometry data==
:''Main article: [[wp:Flow cytometry|Flow cytometry]]''

Flow cytometers operate by [[wp:Hydrodynamic focusing|hydrodynamically focusing]] suspended cells so that they do not overlap in a fluid stream.
The cells are then passed by one or more lasers, and the resulting [[wp:Fluorescence|fluorescent]] and [[wp:Light_scattering|scattered]] light is detected by [[wp:Photomultiplier|photomultipliers]].
By using [[wp:Filter_(optics)|optical filters]], particular [[wp:Fluorophore|fluorophores]] on or within the cells can be quantified by peaks in their [[wp:Emission spectrum|emission spectra]].
These may be [[wp:Autofluorescene|endogenous fluorophores]] such as [[wp:Chlorophyll|chlorophyll]] or [[wp:Transgenesis|transgenic]] [[wp:Green fluorescent protein|green fluorescent protein]], or they may be artificial fluorophores [[wp:Covalent bond|covalently bonded]] to detection molecules such as [[wp:antibody|antibodies]] for detecting [[wp:protein|proteins]], or [[wp:Hybridization probe|hybridization probes]] for detecting [[wp:DNA|DNA]] or [[wp:RNA|RNA]]).


Until the early 2000s, flow cytometry could only measure a few fluorescent markers at a time.
Through the late 1990s into the mid-2000s, however, rapid development of new fluorophores resulted in modern instruments capable of quantifying up to 18 markers per cell.
&lt;ref name=&quot;pmid19137647&quot;&gt;{{cite journal| author=Chattopadhyay PK, Hogerkorp CM, Roederer M| title=A chromatic explosion: the development and future of multiparameter flow cytometry. | journal=Immunology | year= 2008 | volume= 125 | issue= 4 | pages= 441-9 | pmid=19137647 | doi= | pmc=PMC2612557 | url=http://www.ncbi.nlm.nih.gov/entrez/eutils/elink.fcgi?dbfrom=pubmed&amp;tool=sumsearch.org/cite&amp;retmode=ref&amp;cmd=prlinks&amp;id=19137647  }} &lt;/ref&gt; 
More recently, the new technology of mass cytometry replaces fluorophores with [[wp:Rare earth element|rare earth elements]] detected by [[wp:Time-of-flight mass spectrometry|time of flight mass spectrometry]], achieving the ability to measure the expression of 34 markers.
&lt;ref name=&quot;pmid22693166&quot;&gt;{{cite journal| author=Behbehani GK, Bendall SC, Clutter MR, Fantl WJ, Nolan GP| title=Single-cell mass cytometry adapted to measurements of the cell cycle. | journal=Cytometry A | year= 2012 | volume= 81 | issue= 7 | pages= 552-66 | pmid=22693166 | doi=10.1002/cyto.a.22075 | pmc= | url=http://www.ncbi.nlm.nih.gov/entrez/eutils/elink.fcgi?dbfrom=pubmed&amp;tool=sumsearch.org/cite&amp;retmode=ref&amp;cmd=prlinks&amp;id=22693166  }} &lt;/ref&gt;
At the same time, [[wp:Microfluidics|microfluidic]] [[wp:Real-time_polymerase_chain_reaction|qPCR]] methods are providing a flow cytometry-like method of quantifying multiple RNA molecules per cell.
&lt;ref name=&quot;pmid21808033&quot;&gt;{{cite journal| author=White AK, VanInsberghe M, Petriv OI, Hamidi M, Sikorski D, Marra MA et al.| title=High-throughput microfluidic single-cell RT-qPCR. | journal=Proc Natl Acad Sci U S A | year= 2011 | volume= 108 | issue= 34 | pages= 13999-4004 | pmid=21808033 | doi=10.1073/pnas.1019446108 | pmc=PMC3161570 | url=http://www.ncbi.nlm.nih.gov/entrez/eutils/elink.fcgi?dbfrom=pubmed&amp;tool=sumsearch.org/cite&amp;retmode=ref&amp;cmd=prlinks&amp;id=21808033  }} &lt;/ref&gt;
The rapid increase in the dimensionality of flow cytometry data, coupled with the development of high-throughput robotic platforms capable of assaying hundreds to thousands of samples automatically have created a need for improved computational analysis methods.
&lt;ref name=&quot;pmid19137647&quot;/&gt;

[[File:Fcsmatrix.svg|thumb|400px|left|Representation of flow cytometry data from an instrument with three scatter channels and 13 fluorescent channels. Only the values for the first 30 (of hundreds of thousands) of cells are shown.]]
Flow cytometry data is typically saved for analysis in the form of an array, with fluorescence and scatter channels making the columns, and individual &quot;events&quot; (most of which are cells) making the rows. Typically the number of events are acquired from each sample ranges between the low thousands and the low millions.

==Data formats and interchange==
===History===
===The FCS 3.1 standard===
===Other standards===

==Transformation==
Cell populations detected by flow cytometry are often described as being approximately [[wp:Log-normal distribution|log-normal]]. &lt;ref name=shapiro&gt;{{Cite book  | last1 = Shapiro | first1 = Howard M. | title = Practical flow cytometry | date = 2003 | publisher = Wiley-Liss | location = New York | isbn = 0-471-41125-6 | pages = 235 }} &lt;/ref&gt;
As such, they have traditionally been [[wp:Data_transformation_(statistics)|transformed]] to a [[wp:Logarithmic_scale|logarithmic scale]], often even before data acquisition by use of a [[wp:Log_amplifier|log amplifier]].
On modern instruments, data is usually stored in linear form, and transformed digitally prior to analysis.

However, compensated flow cytometry data frequently contains negative values due to compensation, and cell populations do occur which have low means and normal distributions.&lt;ref name=logicle&gt;{{cite journal| author=Parks DR, Roederer M, Moore WA| title=A new &quot;Logicle&quot; display method avoids deceptive effects of logarithmic scaling for low signals and compensated data. | journal=Cytometry A | year= 2006 | volume= 69 | issue= 6 | pages= 541-51 | pmid=16604519}}&lt;/ref&gt;
Logarithmic transformations tend to compress negative values on the axis, and poorly display normally distributed cell types.&lt;ref name=logicle/&gt;&lt;ref name=flowTrans&gt;{{cite journal| author=Finak G, Perez JM, Weng A, Gottardo R| title=Optimizing transformations for automated, high throughput analysis of flow cytometry data. | journal=BMC Bioinformatics | year= 2010 | volume= 11 | issue=  | pages= 546 | pmid=21050468 }}&lt;/ref&gt;
Alternative transformations which address this issue include the [[wp:Inverse hyperbolic function|hyperbolic arcsine]], the [[wp:Power transform|Box-Cox]]&lt;ref name=&quot;pmid18307272&quot;&gt;{{cite journal| author=Lo K, Brinkman RR, Gottardo R| title=Automated gating of flow cytometry data via robust model-based clustering. | journal=Cytometry A | year= 2008 | volume= 73 | issue= 4 | pages= 321-32 | pmid=18307272 | doi=10.1002/cyto.a.20531 | pmc= | url=http://www.ncbi.nlm.nih.gov/entrez/eutils/elink.fcgi?dbfrom=pubmed&amp;tool=sumsearch.org/cite&amp;retmode=ref&amp;cmd=prlinks&amp;id=18307272  }} &lt;/ref&gt; 
and the log-linear hybrid transformations HyperLog-A&lt;ref name=&quot;pmid15700280&quot;&gt;{{cite journal| author=Bagwell CB| title=Hyperlog-a flexible log-like transform for negative, zero, and positive valued data. | journal=Cytometry A | year= 2005 | volume= 64 | issue= 1 | pages= 34-42 | pmid=15700280 | doi=10.1002/cyto.a.20114 | pmc= | url=http://www.ncbi.nlm.nih.gov/entrez/eutils/elink.fcgi?dbfrom=pubmed&amp;tool=sumsearch.org/cite&amp;retmode=ref&amp;cmd=prlinks&amp;id=15700280  }} &lt;/ref&gt; and Logicle.&lt;ref name=logicle/&gt;&lt;ref name=&quot;pmid22411901&quot;&gt;{{cite journal| author=Moore WA, Parks DR| title=Update for the logicle data scale including operational code implementations. | journal=Cytometry A | year= 2012 | volume= 81 | issue= 4 | pages= 273-7 | pmid=22411901 | doi=10.1002/cyto.a.22030 | pmc= | url=http://www.ncbi.nlm.nih.gov/entrez/eutils/elink.fcgi?dbfrom=pubmed&amp;tool=sumsearch.org/cite&amp;retmode=ref&amp;cmd=prlinks&amp;id=22411901  }} &lt;/ref&gt;

A comparison of commonly used transformations concluded that the biexponential and Box-Cox transformations, when optimally parameterized, provided the clearest visualization and least variance of cell populations across samples.&lt;ref name=flowTrans/&gt; However, a later comparison of the flowTrans package used in that comparison indicated that it did not parameterize the Logicle transformation in a manner consistent with other implementations, potentially calling those results into question.&lt;ref name=&quot;pmid22431383&quot;&gt;{{cite journal| author=Qian Y, Liu Y, Campbell J, Thomson E, Kong YM, Scheuermann RH| title=FCSTrans: an open source software system for FCS file conversion and data transformation. | journal=Cytometry A | year= 2012 | volume= 81 | issue= 5 | pages= 353-6 | pmid=22431383 | doi=10.1002/cyto.a.22037 | pmc= | url=http://www.ncbi.nlm.nih.gov/entrez/eutils/elink.fcgi?dbfrom=pubmed&amp;tool=sumsearch.org/cite&amp;retmode=ref&amp;cmd=prlinks&amp;id=22431383  }} &lt;/ref&gt;

==Quality control==
-Platecore
-FlowQ

==Identifying cell populations==
A critical step in analysis of flow cytometric data is identification of multidimensional regions that contain functionally and phenotypically homogeneous groups of cells for further analysis. &lt;ref name=&quot;lugli2010data&quot;&gt;{{cite journal| author=Lugli E, Roederer M, Cossarizza A| title=Data analysis in flow cytometry: the future just started. | journal=Cytometry A | year= 2010 | volume= 77 | issue= 7 | pages= 705-13 | pmid=20583274 | doi=10.1002/cyto.a.20901 | pmc=PMC2909632 | url=http://www.ncbi.nlm.nih.gov/entrez/eutils/elink.fcgi?dbfrom=pubmed&amp;tool=sumsearch.org/cite&amp;retmode=ref&amp;cmd=prlinks&amp;id=20583274  }} &lt;/ref&gt;

===Gating=== 
TODO: The next 3 paragraphs have been moved from the main wp. Needs to be reworded maybe?
The data generated by flow-cytometers can be plotted in a single [[wp:dimension]], to produce a [[wp:histogram]], or in two-dimensional dot plots or even in three dimensions. The regions on these plots can be sequentially separated, based on fluorescence [[wp:intensity (physics)|intensity]], by creating a series of subset extractions, termed &quot;gates.&quot; Specific gating [[wp:protocols]] exist for diagnostic and clinical purposes especially in relation to [[wp:hematology]].

The plots are often made on logarithmic scales. Because different fluorescent dyes' emission spectra overlap,&lt;ref&gt;http://pingu.salk.edu/flow/fluo.html&lt;/ref&gt; signals at the detectors have to be compensated electronically as well as computationally. Data accumulated using the flow cytometer can be analyzed using software, e.g., WinMDI&lt;ref&gt;{{cite web| url=http://facs.scripps.edu/software.html| title=TSRI Cytometry Software Page|accessdate=2009-09-03}}&lt;/ref&gt;, FCS Express, Flowjo, CytoPaint (aka Paint-A-Gate),&lt;ref&gt;http://leukobyte.com&lt;/ref&gt;, VenturiOne, CellQuest Pro, Cytospec &lt;ref&gt;{{cite web| url=http://www.cyto.purdue.edu/Purdue_software| title=PUCL Cytometry Software Page|accessdate=2011-07-07}}&lt;/ref&gt;, or Kaluza. &lt;ref&gt;{{cite web| url=https://www.beckmancoulter.com| title=Beckman Coulter|accessdate=2013-02-10}}&lt;/ref&gt;

Once the data are collected, there is no need to stay connected to the flow cytometer. For this reason, analysis is most often performed on a separate computer. This is especially necessary in core facilities where usage of these machines is in high demand.

====Gating guided by dimension reduction====

As the number of markers measured by flow cytometry increases, the number of scatter plots that need to be investigated increase exponentially (some markers need to be investigated several times for each cell population to resolve high-dimensional differences between cell populations that appear to be similar in most markers). &lt;ref name=&quot;pmid22028426&quot;&gt;{{cite journal| author=Virgo PF, Gibbs GJ| title=Flow cytometry in clinical pathology. | journal=Ann Clin Biochem | year= 2012 | volume= 49 | issue= Pt 1 | pages= 17-28 | pmid=22028426 | doi=10.1258/acb.2011.011128 | pmc= | url=http://www.ncbi.nlm.nih.gov/entrez/eutils/elink.fcgi?dbfrom=pubmed&amp;tool=sumsearch.org/cite&amp;retmode=ref&amp;cmd=prlinks&amp;id=22028426  }} &lt;/ref&gt; To address this issue, [[wp:Principal_component_analysis]] has been used to summarize a high-dimensional dataset using a combination of markers that maximizes variance. &lt;ref name=&quot;pmid20844562&quot;&gt;{{cite journal| author=Costa ES, Pedreira CE, Barrena S, Lecrevisse Q, Flores J, Quijano S et al.| title=Automated pattern-guided principal component analysis vs expert-based immunophenotypic classification of B-cell chronic lymphoproliferative disorders: a step forward in the standardization of clinical immunophenotyping. | journal=Leukemia | year= 2010 | volume= 24 | issue= 11 | pages= 1927-33 | pmid=20844562 | doi=10.1038/leu.2010.160 | pmc=PMC3035971 | url=http://www.ncbi.nlm.nih.gov/entrez/eutils/elink.fcgi?dbfrom=pubmed&amp;tool=sumsearch.org/cite&amp;retmode=ref&amp;cmd=prlinks&amp;id=20844562  }} &lt;/ref&gt; However, PCA is a linear method and is not able to preserve complex non-linear relationships. More recently, two dimensional [[wp:Minimum_spanning_tree]] layouts have been used to guide manual gating.  Density-based down-sampling and clustering can be used to better represent rare populations and control the time and memory complexity of the minimum spanning tree construction process. &lt;ref name=&quot;pmid21964415&quot;&gt;{{cite journal| author=Qiu P, Simonds EF, Bendall SC, Gibbs KD, Bruggner RV, Linderman MD et al.| title=Extracting a cellular hierarchy from high-dimensional cytometry data with SPADE. | journal=Nat Biotechnol | year= 2011 | volume= 29 | issue= 10 | pages= 886-91 | pmid=21964415 | doi=10.1038/nbt.1991 | pmc=PMC3196363 | url=http://www.ncbi.nlm.nih.gov/entrez/eutils/elink.fcgi?dbfrom=pubmed&amp;tool=sumsearch.org/cite&amp;retmode=ref&amp;cmd=prlinks&amp;id=21964415}} &lt;/ref&gt; More sophisticated [[wp:Dimension_reduction]] algorithms are yet to be investigated. &lt;ref&gt;http://homepage.tudelft.nl/19j49/Matlab_Toolbox_for_Dimensionality_Reduction.html&lt;/ref&gt;

====Automated gating====

-TODO Image showing overplotting of automated gating from FlowCAP
[[File:6MvA.png]]

===Probability binning===
-PB paper (Mario)
-FlowFP

-Image: FlowFP plot

===Combinatorial gating===
-FlowType
-Functionality from FlowJo

-Image: flowType pipeline?

==Diagnosis and discovery==
-Definition and distinction
-Classification
-Simplified Presentation of Incredibly Complex Evaluations (SPICE)
-Statistical tests (incl Survival Analysis)


==Public data and software==
===Bioconductor===
===Genepattern===
===Cytobank===
===ImmPort===
===FlowRepository===
===Datasets===

==Open problems==
-Summarizing results of high-D data
-Memory and time complexity issues
-Visualization [matlab dimension reduction toolbox]
-Cloud computing?

==See also==
* [[wp:Flow cytometry|Flow cytometry]]
* [[wp:bioinformatics|Bioinformatics]]
* [[wp:Proteomics|Proteomics]]

==References==
&lt;references/&gt;

[[Category:PLoS Computational Biology drafts]]</text>
    </revision>
    <revision>
      <id>2337</id>
      <parentid>2336</parentid>
      <timestamp>2013-02-11T00:19:14Z</timestamp>
      <contributor>
        <username>Nnimaa</username>
        <id>17</id>
      </contributor>
      <comment>/* Automated gating */</comment>
      <sha1>5k8j52z6rvaicvdurs4zjbzwg919yin</sha1>
      <text xml:space="preserve" bytes="14689">[[Flow cytometry data analysis]] is the application of methods from [[wp:bioinformatics|bioinformatics]], [[wp:computational statistics|computational statistics]] and [[wp:machine learning|machine learning]] to [[wp:data analysis|analyze]] [[wp:flow cytometry|flow cytometry]] data.

[[File:Cytometer.svg|thumb|400px|Schematic diagram of a flow cytometer, showing focusing of the fluid sheath, laser, optics (in simplified form, omitting focusing), photomultiplier tubes (PMTs), analogue-to-digital converter, and analysis workstation.]]
==Flow cytometry data==
:''Main article: [[wp:Flow cytometry|Flow cytometry]]''

Flow cytometers operate by [[wp:Hydrodynamic focusing|hydrodynamically focusing]] suspended cells so that they do not overlap in a fluid stream.
The cells are then passed by one or more lasers, and the resulting [[wp:Fluorescence|fluorescent]] and [[wp:Light_scattering|scattered]] light is detected by [[wp:Photomultiplier|photomultipliers]].
By using [[wp:Filter_(optics)|optical filters]], particular [[wp:Fluorophore|fluorophores]] on or within the cells can be quantified by peaks in their [[wp:Emission spectrum|emission spectra]].
These may be [[wp:Autofluorescene|endogenous fluorophores]] such as [[wp:Chlorophyll|chlorophyll]] or [[wp:Transgenesis|transgenic]] [[wp:Green fluorescent protein|green fluorescent protein]], or they may be artificial fluorophores [[wp:Covalent bond|covalently bonded]] to detection molecules such as [[wp:antibody|antibodies]] for detecting [[wp:protein|proteins]], or [[wp:Hybridization probe|hybridization probes]] for detecting [[wp:DNA|DNA]] or [[wp:RNA|RNA]]).


Until the early 2000s, flow cytometry could only measure a few fluorescent markers at a time.
Through the late 1990s into the mid-2000s, however, rapid development of new fluorophores resulted in modern instruments capable of quantifying up to 18 markers per cell.
&lt;ref name=&quot;pmid19137647&quot;&gt;{{cite journal| author=Chattopadhyay PK, Hogerkorp CM, Roederer M| title=A chromatic explosion: the development and future of multiparameter flow cytometry. | journal=Immunology | year= 2008 | volume= 125 | issue= 4 | pages= 441-9 | pmid=19137647 | doi= | pmc=PMC2612557 | url=http://www.ncbi.nlm.nih.gov/entrez/eutils/elink.fcgi?dbfrom=pubmed&amp;tool=sumsearch.org/cite&amp;retmode=ref&amp;cmd=prlinks&amp;id=19137647  }} &lt;/ref&gt; 
More recently, the new technology of mass cytometry replaces fluorophores with [[wp:Rare earth element|rare earth elements]] detected by [[wp:Time-of-flight mass spectrometry|time of flight mass spectrometry]], achieving the ability to measure the expression of 34 markers.
&lt;ref name=&quot;pmid22693166&quot;&gt;{{cite journal| author=Behbehani GK, Bendall SC, Clutter MR, Fantl WJ, Nolan GP| title=Single-cell mass cytometry adapted to measurements of the cell cycle. | journal=Cytometry A | year= 2012 | volume= 81 | issue= 7 | pages= 552-66 | pmid=22693166 | doi=10.1002/cyto.a.22075 | pmc= | url=http://www.ncbi.nlm.nih.gov/entrez/eutils/elink.fcgi?dbfrom=pubmed&amp;tool=sumsearch.org/cite&amp;retmode=ref&amp;cmd=prlinks&amp;id=22693166  }} &lt;/ref&gt;
At the same time, [[wp:Microfluidics|microfluidic]] [[wp:Real-time_polymerase_chain_reaction|qPCR]] methods are providing a flow cytometry-like method of quantifying multiple RNA molecules per cell.
&lt;ref name=&quot;pmid21808033&quot;&gt;{{cite journal| author=White AK, VanInsberghe M, Petriv OI, Hamidi M, Sikorski D, Marra MA et al.| title=High-throughput microfluidic single-cell RT-qPCR. | journal=Proc Natl Acad Sci U S A | year= 2011 | volume= 108 | issue= 34 | pages= 13999-4004 | pmid=21808033 | doi=10.1073/pnas.1019446108 | pmc=PMC3161570 | url=http://www.ncbi.nlm.nih.gov/entrez/eutils/elink.fcgi?dbfrom=pubmed&amp;tool=sumsearch.org/cite&amp;retmode=ref&amp;cmd=prlinks&amp;id=21808033  }} &lt;/ref&gt;
The rapid increase in the dimensionality of flow cytometry data, coupled with the development of high-throughput robotic platforms capable of assaying hundreds to thousands of samples automatically have created a need for improved computational analysis methods.
&lt;ref name=&quot;pmid19137647&quot;/&gt;

[[File:Fcsmatrix.svg|thumb|400px|left|Representation of flow cytometry data from an instrument with three scatter channels and 13 fluorescent channels. Only the values for the first 30 (of hundreds of thousands) of cells are shown.]]
Flow cytometry data is typically saved for analysis in the form of an array, with fluorescence and scatter channels making the columns, and individual &quot;events&quot; (most of which are cells) making the rows. Typically the number of events are acquired from each sample ranges between the low thousands and the low millions.

==Data formats and interchange==
===History===
===The FCS 3.1 standard===
===Other standards===

==Transformation==
Cell populations detected by flow cytometry are often described as being approximately [[wp:Log-normal distribution|log-normal]]. &lt;ref name=shapiro&gt;{{Cite book  | last1 = Shapiro | first1 = Howard M. | title = Practical flow cytometry | date = 2003 | publisher = Wiley-Liss | location = New York | isbn = 0-471-41125-6 | pages = 235 }} &lt;/ref&gt;
As such, they have traditionally been [[wp:Data_transformation_(statistics)|transformed]] to a [[wp:Logarithmic_scale|logarithmic scale]], often even before data acquisition by use of a [[wp:Log_amplifier|log amplifier]].
On modern instruments, data is usually stored in linear form, and transformed digitally prior to analysis.

However, compensated flow cytometry data frequently contains negative values due to compensation, and cell populations do occur which have low means and normal distributions.&lt;ref name=logicle&gt;{{cite journal| author=Parks DR, Roederer M, Moore WA| title=A new &quot;Logicle&quot; display method avoids deceptive effects of logarithmic scaling for low signals and compensated data. | journal=Cytometry A | year= 2006 | volume= 69 | issue= 6 | pages= 541-51 | pmid=16604519}}&lt;/ref&gt;
Logarithmic transformations tend to compress negative values on the axis, and poorly display normally distributed cell types.&lt;ref name=logicle/&gt;&lt;ref name=flowTrans&gt;{{cite journal| author=Finak G, Perez JM, Weng A, Gottardo R| title=Optimizing transformations for automated, high throughput analysis of flow cytometry data. | journal=BMC Bioinformatics | year= 2010 | volume= 11 | issue=  | pages= 546 | pmid=21050468 }}&lt;/ref&gt;
Alternative transformations which address this issue include the [[wp:Inverse hyperbolic function|hyperbolic arcsine]], the [[wp:Power transform|Box-Cox]]&lt;ref name=&quot;pmid18307272&quot;&gt;{{cite journal| author=Lo K, Brinkman RR, Gottardo R| title=Automated gating of flow cytometry data via robust model-based clustering. | journal=Cytometry A | year= 2008 | volume= 73 | issue= 4 | pages= 321-32 | pmid=18307272 | doi=10.1002/cyto.a.20531 | pmc= | url=http://www.ncbi.nlm.nih.gov/entrez/eutils/elink.fcgi?dbfrom=pubmed&amp;tool=sumsearch.org/cite&amp;retmode=ref&amp;cmd=prlinks&amp;id=18307272  }} &lt;/ref&gt; 
and the log-linear hybrid transformations HyperLog-A&lt;ref name=&quot;pmid15700280&quot;&gt;{{cite journal| author=Bagwell CB| title=Hyperlog-a flexible log-like transform for negative, zero, and positive valued data. | journal=Cytometry A | year= 2005 | volume= 64 | issue= 1 | pages= 34-42 | pmid=15700280 | doi=10.1002/cyto.a.20114 | pmc= | url=http://www.ncbi.nlm.nih.gov/entrez/eutils/elink.fcgi?dbfrom=pubmed&amp;tool=sumsearch.org/cite&amp;retmode=ref&amp;cmd=prlinks&amp;id=15700280  }} &lt;/ref&gt; and Logicle.&lt;ref name=logicle/&gt;&lt;ref name=&quot;pmid22411901&quot;&gt;{{cite journal| author=Moore WA, Parks DR| title=Update for the logicle data scale including operational code implementations. | journal=Cytometry A | year= 2012 | volume= 81 | issue= 4 | pages= 273-7 | pmid=22411901 | doi=10.1002/cyto.a.22030 | pmc= | url=http://www.ncbi.nlm.nih.gov/entrez/eutils/elink.fcgi?dbfrom=pubmed&amp;tool=sumsearch.org/cite&amp;retmode=ref&amp;cmd=prlinks&amp;id=22411901  }} &lt;/ref&gt;

A comparison of commonly used transformations concluded that the biexponential and Box-Cox transformations, when optimally parameterized, provided the clearest visualization and least variance of cell populations across samples.&lt;ref name=flowTrans/&gt; However, a later comparison of the flowTrans package used in that comparison indicated that it did not parameterize the Logicle transformation in a manner consistent with other implementations, potentially calling those results into question.&lt;ref name=&quot;pmid22431383&quot;&gt;{{cite journal| author=Qian Y, Liu Y, Campbell J, Thomson E, Kong YM, Scheuermann RH| title=FCSTrans: an open source software system for FCS file conversion and data transformation. | journal=Cytometry A | year= 2012 | volume= 81 | issue= 5 | pages= 353-6 | pmid=22431383 | doi=10.1002/cyto.a.22037 | pmc= | url=http://www.ncbi.nlm.nih.gov/entrez/eutils/elink.fcgi?dbfrom=pubmed&amp;tool=sumsearch.org/cite&amp;retmode=ref&amp;cmd=prlinks&amp;id=22431383  }} &lt;/ref&gt;

==Quality control==
-Platecore
-FlowQ

==Identifying cell populations==
A critical step in analysis of flow cytometric data is identification of multidimensional regions that contain functionally and phenotypically homogeneous groups of cells for further analysis. &lt;ref name=&quot;lugli2010data&quot;&gt;{{cite journal| author=Lugli E, Roederer M, Cossarizza A| title=Data analysis in flow cytometry: the future just started. | journal=Cytometry A | year= 2010 | volume= 77 | issue= 7 | pages= 705-13 | pmid=20583274 | doi=10.1002/cyto.a.20901 | pmc=PMC2909632 | url=http://www.ncbi.nlm.nih.gov/entrez/eutils/elink.fcgi?dbfrom=pubmed&amp;tool=sumsearch.org/cite&amp;retmode=ref&amp;cmd=prlinks&amp;id=20583274  }} &lt;/ref&gt;

===Gating=== 
TODO: The next 3 paragraphs have been moved from the main wp. Needs to be reworded maybe?
The data generated by flow-cytometers can be plotted in a single [[wp:dimension]], to produce a [[wp:histogram]], or in two-dimensional dot plots or even in three dimensions. The regions on these plots can be sequentially separated, based on fluorescence [[wp:intensity (physics)|intensity]], by creating a series of subset extractions, termed &quot;gates.&quot; Specific gating [[wp:protocols]] exist for diagnostic and clinical purposes especially in relation to [[wp:hematology]].

The plots are often made on logarithmic scales. Because different fluorescent dyes' emission spectra overlap,&lt;ref&gt;http://pingu.salk.edu/flow/fluo.html&lt;/ref&gt; signals at the detectors have to be compensated electronically as well as computationally. Data accumulated using the flow cytometer can be analyzed using software, e.g., WinMDI&lt;ref&gt;{{cite web| url=http://facs.scripps.edu/software.html| title=TSRI Cytometry Software Page|accessdate=2009-09-03}}&lt;/ref&gt;, FCS Express, Flowjo, CytoPaint (aka Paint-A-Gate),&lt;ref&gt;http://leukobyte.com&lt;/ref&gt;, VenturiOne, CellQuest Pro, Cytospec &lt;ref&gt;{{cite web| url=http://www.cyto.purdue.edu/Purdue_software| title=PUCL Cytometry Software Page|accessdate=2011-07-07}}&lt;/ref&gt;, or Kaluza. &lt;ref&gt;{{cite web| url=https://www.beckmancoulter.com| title=Beckman Coulter|accessdate=2013-02-10}}&lt;/ref&gt;

Once the data are collected, there is no need to stay connected to the flow cytometer. For this reason, analysis is most often performed on a separate computer. This is especially necessary in core facilities where usage of these machines is in high demand.

====Gating guided by dimension reduction====

As the number of markers measured by flow cytometry increases, the number of scatter plots that need to be investigated increase exponentially (some markers need to be investigated several times for each cell population to resolve high-dimensional differences between cell populations that appear to be similar in most markers). &lt;ref name=&quot;pmid22028426&quot;&gt;{{cite journal| author=Virgo PF, Gibbs GJ| title=Flow cytometry in clinical pathology. | journal=Ann Clin Biochem | year= 2012 | volume= 49 | issue= Pt 1 | pages= 17-28 | pmid=22028426 | doi=10.1258/acb.2011.011128 | pmc= | url=http://www.ncbi.nlm.nih.gov/entrez/eutils/elink.fcgi?dbfrom=pubmed&amp;tool=sumsearch.org/cite&amp;retmode=ref&amp;cmd=prlinks&amp;id=22028426  }} &lt;/ref&gt; To address this issue, [[wp:Principal_component_analysis]] has been used to summarize a high-dimensional dataset using a combination of markers that maximizes variance. &lt;ref name=&quot;pmid20844562&quot;&gt;{{cite journal| author=Costa ES, Pedreira CE, Barrena S, Lecrevisse Q, Flores J, Quijano S et al.| title=Automated pattern-guided principal component analysis vs expert-based immunophenotypic classification of B-cell chronic lymphoproliferative disorders: a step forward in the standardization of clinical immunophenotyping. | journal=Leukemia | year= 2010 | volume= 24 | issue= 11 | pages= 1927-33 | pmid=20844562 | doi=10.1038/leu.2010.160 | pmc=PMC3035971 | url=http://www.ncbi.nlm.nih.gov/entrez/eutils/elink.fcgi?dbfrom=pubmed&amp;tool=sumsearch.org/cite&amp;retmode=ref&amp;cmd=prlinks&amp;id=20844562  }} &lt;/ref&gt; However, PCA is a linear method and is not able to preserve complex non-linear relationships. More recently, two dimensional [[wp:Minimum_spanning_tree]] layouts have been used to guide manual gating.  Density-based down-sampling and clustering can be used to better represent rare populations and control the time and memory complexity of the minimum spanning tree construction process. &lt;ref name=&quot;pmid21964415&quot;&gt;{{cite journal| author=Qiu P, Simonds EF, Bendall SC, Gibbs KD, Bruggner RV, Linderman MD et al.| title=Extracting a cellular hierarchy from high-dimensional cytometry data with SPADE. | journal=Nat Biotechnol | year= 2011 | volume= 29 | issue= 10 | pages= 886-91 | pmid=21964415 | doi=10.1038/nbt.1991 | pmc=PMC3196363 | url=http://www.ncbi.nlm.nih.gov/entrez/eutils/elink.fcgi?dbfrom=pubmed&amp;tool=sumsearch.org/cite&amp;retmode=ref&amp;cmd=prlinks&amp;id=21964415}} &lt;/ref&gt; More sophisticated [[wp:Dimension_reduction]] algorithms are yet to be investigated. &lt;ref&gt;http://homepage.tudelft.nl/19j49/Matlab_Toolbox_for_Dimensionality_Reduction.html&lt;/ref&gt;

====Automated gating====

-TODO Image showing overplotting of automated gating from FlowCAP
[[File:6MvA.png|thumb|400px|left|]]

===Probability binning===
-PB paper (Mario)
-FlowFP

-Image: FlowFP plot

===Combinatorial gating===
-FlowType
-Functionality from FlowJo

-Image: flowType pipeline?

==Diagnosis and discovery==
-Definition and distinction
-Classification
-Simplified Presentation of Incredibly Complex Evaluations (SPICE)
-Statistical tests (incl Survival Analysis)


==Public data and software==
===Bioconductor===
===Genepattern===
===Cytobank===
===ImmPort===
===FlowRepository===
===Datasets===

==Open problems==
-Summarizing results of high-D data
-Memory and time complexity issues
-Visualization [matlab dimension reduction toolbox]
-Cloud computing?

==See also==
* [[wp:Flow cytometry|Flow cytometry]]
* [[wp:bioinformatics|Bioinformatics]]
* [[wp:Proteomics|Proteomics]]

==References==
&lt;references/&gt;

[[Category:PLoS Computational Biology drafts]]</text>
    </revision>
    <revision>
      <id>2338</id>
      <parentid>2337</parentid>
      <timestamp>2013-02-11T00:19:29Z</timestamp>
      <contributor>
        <username>Nnimaa</username>
        <id>17</id>
      </contributor>
      <comment>/* Automated gating */</comment>
      <sha1>p8xwcsifo3811g5q2dqpxhczkus6y1p</sha1>
      <text xml:space="preserve" bytes="14690">[[Flow cytometry data analysis]] is the application of methods from [[wp:bioinformatics|bioinformatics]], [[wp:computational statistics|computational statistics]] and [[wp:machine learning|machine learning]] to [[wp:data analysis|analyze]] [[wp:flow cytometry|flow cytometry]] data.

[[File:Cytometer.svg|thumb|400px|Schematic diagram of a flow cytometer, showing focusing of the fluid sheath, laser, optics (in simplified form, omitting focusing), photomultiplier tubes (PMTs), analogue-to-digital converter, and analysis workstation.]]
==Flow cytometry data==
:''Main article: [[wp:Flow cytometry|Flow cytometry]]''

Flow cytometers operate by [[wp:Hydrodynamic focusing|hydrodynamically focusing]] suspended cells so that they do not overlap in a fluid stream.
The cells are then passed by one or more lasers, and the resulting [[wp:Fluorescence|fluorescent]] and [[wp:Light_scattering|scattered]] light is detected by [[wp:Photomultiplier|photomultipliers]].
By using [[wp:Filter_(optics)|optical filters]], particular [[wp:Fluorophore|fluorophores]] on or within the cells can be quantified by peaks in their [[wp:Emission spectrum|emission spectra]].
These may be [[wp:Autofluorescene|endogenous fluorophores]] such as [[wp:Chlorophyll|chlorophyll]] or [[wp:Transgenesis|transgenic]] [[wp:Green fluorescent protein|green fluorescent protein]], or they may be artificial fluorophores [[wp:Covalent bond|covalently bonded]] to detection molecules such as [[wp:antibody|antibodies]] for detecting [[wp:protein|proteins]], or [[wp:Hybridization probe|hybridization probes]] for detecting [[wp:DNA|DNA]] or [[wp:RNA|RNA]]).


Until the early 2000s, flow cytometry could only measure a few fluorescent markers at a time.
Through the late 1990s into the mid-2000s, however, rapid development of new fluorophores resulted in modern instruments capable of quantifying up to 18 markers per cell.
&lt;ref name=&quot;pmid19137647&quot;&gt;{{cite journal| author=Chattopadhyay PK, Hogerkorp CM, Roederer M| title=A chromatic explosion: the development and future of multiparameter flow cytometry. | journal=Immunology | year= 2008 | volume= 125 | issue= 4 | pages= 441-9 | pmid=19137647 | doi= | pmc=PMC2612557 | url=http://www.ncbi.nlm.nih.gov/entrez/eutils/elink.fcgi?dbfrom=pubmed&amp;tool=sumsearch.org/cite&amp;retmode=ref&amp;cmd=prlinks&amp;id=19137647  }} &lt;/ref&gt; 
More recently, the new technology of mass cytometry replaces fluorophores with [[wp:Rare earth element|rare earth elements]] detected by [[wp:Time-of-flight mass spectrometry|time of flight mass spectrometry]], achieving the ability to measure the expression of 34 markers.
&lt;ref name=&quot;pmid22693166&quot;&gt;{{cite journal| author=Behbehani GK, Bendall SC, Clutter MR, Fantl WJ, Nolan GP| title=Single-cell mass cytometry adapted to measurements of the cell cycle. | journal=Cytometry A | year= 2012 | volume= 81 | issue= 7 | pages= 552-66 | pmid=22693166 | doi=10.1002/cyto.a.22075 | pmc= | url=http://www.ncbi.nlm.nih.gov/entrez/eutils/elink.fcgi?dbfrom=pubmed&amp;tool=sumsearch.org/cite&amp;retmode=ref&amp;cmd=prlinks&amp;id=22693166  }} &lt;/ref&gt;
At the same time, [[wp:Microfluidics|microfluidic]] [[wp:Real-time_polymerase_chain_reaction|qPCR]] methods are providing a flow cytometry-like method of quantifying multiple RNA molecules per cell.
&lt;ref name=&quot;pmid21808033&quot;&gt;{{cite journal| author=White AK, VanInsberghe M, Petriv OI, Hamidi M, Sikorski D, Marra MA et al.| title=High-throughput microfluidic single-cell RT-qPCR. | journal=Proc Natl Acad Sci U S A | year= 2011 | volume= 108 | issue= 34 | pages= 13999-4004 | pmid=21808033 | doi=10.1073/pnas.1019446108 | pmc=PMC3161570 | url=http://www.ncbi.nlm.nih.gov/entrez/eutils/elink.fcgi?dbfrom=pubmed&amp;tool=sumsearch.org/cite&amp;retmode=ref&amp;cmd=prlinks&amp;id=21808033  }} &lt;/ref&gt;
The rapid increase in the dimensionality of flow cytometry data, coupled with the development of high-throughput robotic platforms capable of assaying hundreds to thousands of samples automatically have created a need for improved computational analysis methods.
&lt;ref name=&quot;pmid19137647&quot;/&gt;

[[File:Fcsmatrix.svg|thumb|400px|left|Representation of flow cytometry data from an instrument with three scatter channels and 13 fluorescent channels. Only the values for the first 30 (of hundreds of thousands) of cells are shown.]]
Flow cytometry data is typically saved for analysis in the form of an array, with fluorescence and scatter channels making the columns, and individual &quot;events&quot; (most of which are cells) making the rows. Typically the number of events are acquired from each sample ranges between the low thousands and the low millions.

==Data formats and interchange==
===History===
===The FCS 3.1 standard===
===Other standards===

==Transformation==
Cell populations detected by flow cytometry are often described as being approximately [[wp:Log-normal distribution|log-normal]]. &lt;ref name=shapiro&gt;{{Cite book  | last1 = Shapiro | first1 = Howard M. | title = Practical flow cytometry | date = 2003 | publisher = Wiley-Liss | location = New York | isbn = 0-471-41125-6 | pages = 235 }} &lt;/ref&gt;
As such, they have traditionally been [[wp:Data_transformation_(statistics)|transformed]] to a [[wp:Logarithmic_scale|logarithmic scale]], often even before data acquisition by use of a [[wp:Log_amplifier|log amplifier]].
On modern instruments, data is usually stored in linear form, and transformed digitally prior to analysis.

However, compensated flow cytometry data frequently contains negative values due to compensation, and cell populations do occur which have low means and normal distributions.&lt;ref name=logicle&gt;{{cite journal| author=Parks DR, Roederer M, Moore WA| title=A new &quot;Logicle&quot; display method avoids deceptive effects of logarithmic scaling for low signals and compensated data. | journal=Cytometry A | year= 2006 | volume= 69 | issue= 6 | pages= 541-51 | pmid=16604519}}&lt;/ref&gt;
Logarithmic transformations tend to compress negative values on the axis, and poorly display normally distributed cell types.&lt;ref name=logicle/&gt;&lt;ref name=flowTrans&gt;{{cite journal| author=Finak G, Perez JM, Weng A, Gottardo R| title=Optimizing transformations for automated, high throughput analysis of flow cytometry data. | journal=BMC Bioinformatics | year= 2010 | volume= 11 | issue=  | pages= 546 | pmid=21050468 }}&lt;/ref&gt;
Alternative transformations which address this issue include the [[wp:Inverse hyperbolic function|hyperbolic arcsine]], the [[wp:Power transform|Box-Cox]]&lt;ref name=&quot;pmid18307272&quot;&gt;{{cite journal| author=Lo K, Brinkman RR, Gottardo R| title=Automated gating of flow cytometry data via robust model-based clustering. | journal=Cytometry A | year= 2008 | volume= 73 | issue= 4 | pages= 321-32 | pmid=18307272 | doi=10.1002/cyto.a.20531 | pmc= | url=http://www.ncbi.nlm.nih.gov/entrez/eutils/elink.fcgi?dbfrom=pubmed&amp;tool=sumsearch.org/cite&amp;retmode=ref&amp;cmd=prlinks&amp;id=18307272  }} &lt;/ref&gt; 
and the log-linear hybrid transformations HyperLog-A&lt;ref name=&quot;pmid15700280&quot;&gt;{{cite journal| author=Bagwell CB| title=Hyperlog-a flexible log-like transform for negative, zero, and positive valued data. | journal=Cytometry A | year= 2005 | volume= 64 | issue= 1 | pages= 34-42 | pmid=15700280 | doi=10.1002/cyto.a.20114 | pmc= | url=http://www.ncbi.nlm.nih.gov/entrez/eutils/elink.fcgi?dbfrom=pubmed&amp;tool=sumsearch.org/cite&amp;retmode=ref&amp;cmd=prlinks&amp;id=15700280  }} &lt;/ref&gt; and Logicle.&lt;ref name=logicle/&gt;&lt;ref name=&quot;pmid22411901&quot;&gt;{{cite journal| author=Moore WA, Parks DR| title=Update for the logicle data scale including operational code implementations. | journal=Cytometry A | year= 2012 | volume= 81 | issue= 4 | pages= 273-7 | pmid=22411901 | doi=10.1002/cyto.a.22030 | pmc= | url=http://www.ncbi.nlm.nih.gov/entrez/eutils/elink.fcgi?dbfrom=pubmed&amp;tool=sumsearch.org/cite&amp;retmode=ref&amp;cmd=prlinks&amp;id=22411901  }} &lt;/ref&gt;

A comparison of commonly used transformations concluded that the biexponential and Box-Cox transformations, when optimally parameterized, provided the clearest visualization and least variance of cell populations across samples.&lt;ref name=flowTrans/&gt; However, a later comparison of the flowTrans package used in that comparison indicated that it did not parameterize the Logicle transformation in a manner consistent with other implementations, potentially calling those results into question.&lt;ref name=&quot;pmid22431383&quot;&gt;{{cite journal| author=Qian Y, Liu Y, Campbell J, Thomson E, Kong YM, Scheuermann RH| title=FCSTrans: an open source software system for FCS file conversion and data transformation. | journal=Cytometry A | year= 2012 | volume= 81 | issue= 5 | pages= 353-6 | pmid=22431383 | doi=10.1002/cyto.a.22037 | pmc= | url=http://www.ncbi.nlm.nih.gov/entrez/eutils/elink.fcgi?dbfrom=pubmed&amp;tool=sumsearch.org/cite&amp;retmode=ref&amp;cmd=prlinks&amp;id=22431383  }} &lt;/ref&gt;

==Quality control==
-Platecore
-FlowQ

==Identifying cell populations==
A critical step in analysis of flow cytometric data is identification of multidimensional regions that contain functionally and phenotypically homogeneous groups of cells for further analysis. &lt;ref name=&quot;lugli2010data&quot;&gt;{{cite journal| author=Lugli E, Roederer M, Cossarizza A| title=Data analysis in flow cytometry: the future just started. | journal=Cytometry A | year= 2010 | volume= 77 | issue= 7 | pages= 705-13 | pmid=20583274 | doi=10.1002/cyto.a.20901 | pmc=PMC2909632 | url=http://www.ncbi.nlm.nih.gov/entrez/eutils/elink.fcgi?dbfrom=pubmed&amp;tool=sumsearch.org/cite&amp;retmode=ref&amp;cmd=prlinks&amp;id=20583274  }} &lt;/ref&gt;

===Gating=== 
TODO: The next 3 paragraphs have been moved from the main wp. Needs to be reworded maybe?
The data generated by flow-cytometers can be plotted in a single [[wp:dimension]], to produce a [[wp:histogram]], or in two-dimensional dot plots or even in three dimensions. The regions on these plots can be sequentially separated, based on fluorescence [[wp:intensity (physics)|intensity]], by creating a series of subset extractions, termed &quot;gates.&quot; Specific gating [[wp:protocols]] exist for diagnostic and clinical purposes especially in relation to [[wp:hematology]].

The plots are often made on logarithmic scales. Because different fluorescent dyes' emission spectra overlap,&lt;ref&gt;http://pingu.salk.edu/flow/fluo.html&lt;/ref&gt; signals at the detectors have to be compensated electronically as well as computationally. Data accumulated using the flow cytometer can be analyzed using software, e.g., WinMDI&lt;ref&gt;{{cite web| url=http://facs.scripps.edu/software.html| title=TSRI Cytometry Software Page|accessdate=2009-09-03}}&lt;/ref&gt;, FCS Express, Flowjo, CytoPaint (aka Paint-A-Gate),&lt;ref&gt;http://leukobyte.com&lt;/ref&gt;, VenturiOne, CellQuest Pro, Cytospec &lt;ref&gt;{{cite web| url=http://www.cyto.purdue.edu/Purdue_software| title=PUCL Cytometry Software Page|accessdate=2011-07-07}}&lt;/ref&gt;, or Kaluza. &lt;ref&gt;{{cite web| url=https://www.beckmancoulter.com| title=Beckman Coulter|accessdate=2013-02-10}}&lt;/ref&gt;

Once the data are collected, there is no need to stay connected to the flow cytometer. For this reason, analysis is most often performed on a separate computer. This is especially necessary in core facilities where usage of these machines is in high demand.

====Gating guided by dimension reduction====

As the number of markers measured by flow cytometry increases, the number of scatter plots that need to be investigated increase exponentially (some markers need to be investigated several times for each cell population to resolve high-dimensional differences between cell populations that appear to be similar in most markers). &lt;ref name=&quot;pmid22028426&quot;&gt;{{cite journal| author=Virgo PF, Gibbs GJ| title=Flow cytometry in clinical pathology. | journal=Ann Clin Biochem | year= 2012 | volume= 49 | issue= Pt 1 | pages= 17-28 | pmid=22028426 | doi=10.1258/acb.2011.011128 | pmc= | url=http://www.ncbi.nlm.nih.gov/entrez/eutils/elink.fcgi?dbfrom=pubmed&amp;tool=sumsearch.org/cite&amp;retmode=ref&amp;cmd=prlinks&amp;id=22028426  }} &lt;/ref&gt; To address this issue, [[wp:Principal_component_analysis]] has been used to summarize a high-dimensional dataset using a combination of markers that maximizes variance. &lt;ref name=&quot;pmid20844562&quot;&gt;{{cite journal| author=Costa ES, Pedreira CE, Barrena S, Lecrevisse Q, Flores J, Quijano S et al.| title=Automated pattern-guided principal component analysis vs expert-based immunophenotypic classification of B-cell chronic lymphoproliferative disorders: a step forward in the standardization of clinical immunophenotyping. | journal=Leukemia | year= 2010 | volume= 24 | issue= 11 | pages= 1927-33 | pmid=20844562 | doi=10.1038/leu.2010.160 | pmc=PMC3035971 | url=http://www.ncbi.nlm.nih.gov/entrez/eutils/elink.fcgi?dbfrom=pubmed&amp;tool=sumsearch.org/cite&amp;retmode=ref&amp;cmd=prlinks&amp;id=20844562  }} &lt;/ref&gt; However, PCA is a linear method and is not able to preserve complex non-linear relationships. More recently, two dimensional [[wp:Minimum_spanning_tree]] layouts have been used to guide manual gating.  Density-based down-sampling and clustering can be used to better represent rare populations and control the time and memory complexity of the minimum spanning tree construction process. &lt;ref name=&quot;pmid21964415&quot;&gt;{{cite journal| author=Qiu P, Simonds EF, Bendall SC, Gibbs KD, Bruggner RV, Linderman MD et al.| title=Extracting a cellular hierarchy from high-dimensional cytometry data with SPADE. | journal=Nat Biotechnol | year= 2011 | volume= 29 | issue= 10 | pages= 886-91 | pmid=21964415 | doi=10.1038/nbt.1991 | pmc=PMC3196363 | url=http://www.ncbi.nlm.nih.gov/entrez/eutils/elink.fcgi?dbfrom=pubmed&amp;tool=sumsearch.org/cite&amp;retmode=ref&amp;cmd=prlinks&amp;id=21964415}} &lt;/ref&gt; More sophisticated [[wp:Dimension_reduction]] algorithms are yet to be investigated. &lt;ref&gt;http://homepage.tudelft.nl/19j49/Matlab_Toolbox_for_Dimensionality_Reduction.html&lt;/ref&gt;

====Automated gating====

-TODO Image showing overplotting of automated gating from FlowCAP
[[File:6MvA.png|thumb|400px|right|]]

===Probability binning===
-PB paper (Mario)
-FlowFP

-Image: FlowFP plot

===Combinatorial gating===
-FlowType
-Functionality from FlowJo

-Image: flowType pipeline?

==Diagnosis and discovery==
-Definition and distinction
-Classification
-Simplified Presentation of Incredibly Complex Evaluations (SPICE)
-Statistical tests (incl Survival Analysis)


==Public data and software==
===Bioconductor===
===Genepattern===
===Cytobank===
===ImmPort===
===FlowRepository===
===Datasets===

==Open problems==
-Summarizing results of high-D data
-Memory and time complexity issues
-Visualization [matlab dimension reduction toolbox]
-Cloud computing?

==See also==
* [[wp:Flow cytometry|Flow cytometry]]
* [[wp:bioinformatics|Bioinformatics]]
* [[wp:Proteomics|Proteomics]]

==References==
&lt;references/&gt;

[[Category:PLoS Computational Biology drafts]]</text>
    </revision>
    <revision>
      <id>2339</id>
      <parentid>2338</parentid>
      <timestamp>2013-02-11T00:20:00Z</timestamp>
      <contributor>
        <username>Nnimaa</username>
        <id>17</id>
      </contributor>
      <comment>/* Automated gating */</comment>
      <sha1>28p9h2reya1wxdy83aooog925ik2f0x</sha1>
      <text xml:space="preserve" bytes="14795">[[Flow cytometry data analysis]] is the application of methods from [[wp:bioinformatics|bioinformatics]], [[wp:computational statistics|computational statistics]] and [[wp:machine learning|machine learning]] to [[wp:data analysis|analyze]] [[wp:flow cytometry|flow cytometry]] data.

[[File:Cytometer.svg|thumb|400px|Schematic diagram of a flow cytometer, showing focusing of the fluid sheath, laser, optics (in simplified form, omitting focusing), photomultiplier tubes (PMTs), analogue-to-digital converter, and analysis workstation.]]
==Flow cytometry data==
:''Main article: [[wp:Flow cytometry|Flow cytometry]]''

Flow cytometers operate by [[wp:Hydrodynamic focusing|hydrodynamically focusing]] suspended cells so that they do not overlap in a fluid stream.
The cells are then passed by one or more lasers, and the resulting [[wp:Fluorescence|fluorescent]] and [[wp:Light_scattering|scattered]] light is detected by [[wp:Photomultiplier|photomultipliers]].
By using [[wp:Filter_(optics)|optical filters]], particular [[wp:Fluorophore|fluorophores]] on or within the cells can be quantified by peaks in their [[wp:Emission spectrum|emission spectra]].
These may be [[wp:Autofluorescene|endogenous fluorophores]] such as [[wp:Chlorophyll|chlorophyll]] or [[wp:Transgenesis|transgenic]] [[wp:Green fluorescent protein|green fluorescent protein]], or they may be artificial fluorophores [[wp:Covalent bond|covalently bonded]] to detection molecules such as [[wp:antibody|antibodies]] for detecting [[wp:protein|proteins]], or [[wp:Hybridization probe|hybridization probes]] for detecting [[wp:DNA|DNA]] or [[wp:RNA|RNA]]).


Until the early 2000s, flow cytometry could only measure a few fluorescent markers at a time.
Through the late 1990s into the mid-2000s, however, rapid development of new fluorophores resulted in modern instruments capable of quantifying up to 18 markers per cell.
&lt;ref name=&quot;pmid19137647&quot;&gt;{{cite journal| author=Chattopadhyay PK, Hogerkorp CM, Roederer M| title=A chromatic explosion: the development and future of multiparameter flow cytometry. | journal=Immunology | year= 2008 | volume= 125 | issue= 4 | pages= 441-9 | pmid=19137647 | doi= | pmc=PMC2612557 | url=http://www.ncbi.nlm.nih.gov/entrez/eutils/elink.fcgi?dbfrom=pubmed&amp;tool=sumsearch.org/cite&amp;retmode=ref&amp;cmd=prlinks&amp;id=19137647  }} &lt;/ref&gt; 
More recently, the new technology of mass cytometry replaces fluorophores with [[wp:Rare earth element|rare earth elements]] detected by [[wp:Time-of-flight mass spectrometry|time of flight mass spectrometry]], achieving the ability to measure the expression of 34 markers.
&lt;ref name=&quot;pmid22693166&quot;&gt;{{cite journal| author=Behbehani GK, Bendall SC, Clutter MR, Fantl WJ, Nolan GP| title=Single-cell mass cytometry adapted to measurements of the cell cycle. | journal=Cytometry A | year= 2012 | volume= 81 | issue= 7 | pages= 552-66 | pmid=22693166 | doi=10.1002/cyto.a.22075 | pmc= | url=http://www.ncbi.nlm.nih.gov/entrez/eutils/elink.fcgi?dbfrom=pubmed&amp;tool=sumsearch.org/cite&amp;retmode=ref&amp;cmd=prlinks&amp;id=22693166  }} &lt;/ref&gt;
At the same time, [[wp:Microfluidics|microfluidic]] [[wp:Real-time_polymerase_chain_reaction|qPCR]] methods are providing a flow cytometry-like method of quantifying multiple RNA molecules per cell.
&lt;ref name=&quot;pmid21808033&quot;&gt;{{cite journal| author=White AK, VanInsberghe M, Petriv OI, Hamidi M, Sikorski D, Marra MA et al.| title=High-throughput microfluidic single-cell RT-qPCR. | journal=Proc Natl Acad Sci U S A | year= 2011 | volume= 108 | issue= 34 | pages= 13999-4004 | pmid=21808033 | doi=10.1073/pnas.1019446108 | pmc=PMC3161570 | url=http://www.ncbi.nlm.nih.gov/entrez/eutils/elink.fcgi?dbfrom=pubmed&amp;tool=sumsearch.org/cite&amp;retmode=ref&amp;cmd=prlinks&amp;id=21808033  }} &lt;/ref&gt;
The rapid increase in the dimensionality of flow cytometry data, coupled with the development of high-throughput robotic platforms capable of assaying hundreds to thousands of samples automatically have created a need for improved computational analysis methods.
&lt;ref name=&quot;pmid19137647&quot;/&gt;

[[File:Fcsmatrix.svg|thumb|400px|left|Representation of flow cytometry data from an instrument with three scatter channels and 13 fluorescent channels. Only the values for the first 30 (of hundreds of thousands) of cells are shown.]]
Flow cytometry data is typically saved for analysis in the form of an array, with fluorescence and scatter channels making the columns, and individual &quot;events&quot; (most of which are cells) making the rows. Typically the number of events are acquired from each sample ranges between the low thousands and the low millions.

==Data formats and interchange==
===History===
===The FCS 3.1 standard===
===Other standards===

==Transformation==
Cell populations detected by flow cytometry are often described as being approximately [[wp:Log-normal distribution|log-normal]]. &lt;ref name=shapiro&gt;{{Cite book  | last1 = Shapiro | first1 = Howard M. | title = Practical flow cytometry | date = 2003 | publisher = Wiley-Liss | location = New York | isbn = 0-471-41125-6 | pages = 235 }} &lt;/ref&gt;
As such, they have traditionally been [[wp:Data_transformation_(statistics)|transformed]] to a [[wp:Logarithmic_scale|logarithmic scale]], often even before data acquisition by use of a [[wp:Log_amplifier|log amplifier]].
On modern instruments, data is usually stored in linear form, and transformed digitally prior to analysis.

However, compensated flow cytometry data frequently contains negative values due to compensation, and cell populations do occur which have low means and normal distributions.&lt;ref name=logicle&gt;{{cite journal| author=Parks DR, Roederer M, Moore WA| title=A new &quot;Logicle&quot; display method avoids deceptive effects of logarithmic scaling for low signals and compensated data. | journal=Cytometry A | year= 2006 | volume= 69 | issue= 6 | pages= 541-51 | pmid=16604519}}&lt;/ref&gt;
Logarithmic transformations tend to compress negative values on the axis, and poorly display normally distributed cell types.&lt;ref name=logicle/&gt;&lt;ref name=flowTrans&gt;{{cite journal| author=Finak G, Perez JM, Weng A, Gottardo R| title=Optimizing transformations for automated, high throughput analysis of flow cytometry data. | journal=BMC Bioinformatics | year= 2010 | volume= 11 | issue=  | pages= 546 | pmid=21050468 }}&lt;/ref&gt;
Alternative transformations which address this issue include the [[wp:Inverse hyperbolic function|hyperbolic arcsine]], the [[wp:Power transform|Box-Cox]]&lt;ref name=&quot;pmid18307272&quot;&gt;{{cite journal| author=Lo K, Brinkman RR, Gottardo R| title=Automated gating of flow cytometry data via robust model-based clustering. | journal=Cytometry A | year= 2008 | volume= 73 | issue= 4 | pages= 321-32 | pmid=18307272 | doi=10.1002/cyto.a.20531 | pmc= | url=http://www.ncbi.nlm.nih.gov/entrez/eutils/elink.fcgi?dbfrom=pubmed&amp;tool=sumsearch.org/cite&amp;retmode=ref&amp;cmd=prlinks&amp;id=18307272  }} &lt;/ref&gt; 
and the log-linear hybrid transformations HyperLog-A&lt;ref name=&quot;pmid15700280&quot;&gt;{{cite journal| author=Bagwell CB| title=Hyperlog-a flexible log-like transform for negative, zero, and positive valued data. | journal=Cytometry A | year= 2005 | volume= 64 | issue= 1 | pages= 34-42 | pmid=15700280 | doi=10.1002/cyto.a.20114 | pmc= | url=http://www.ncbi.nlm.nih.gov/entrez/eutils/elink.fcgi?dbfrom=pubmed&amp;tool=sumsearch.org/cite&amp;retmode=ref&amp;cmd=prlinks&amp;id=15700280  }} &lt;/ref&gt; and Logicle.&lt;ref name=logicle/&gt;&lt;ref name=&quot;pmid22411901&quot;&gt;{{cite journal| author=Moore WA, Parks DR| title=Update for the logicle data scale including operational code implementations. | journal=Cytometry A | year= 2012 | volume= 81 | issue= 4 | pages= 273-7 | pmid=22411901 | doi=10.1002/cyto.a.22030 | pmc= | url=http://www.ncbi.nlm.nih.gov/entrez/eutils/elink.fcgi?dbfrom=pubmed&amp;tool=sumsearch.org/cite&amp;retmode=ref&amp;cmd=prlinks&amp;id=22411901  }} &lt;/ref&gt;

A comparison of commonly used transformations concluded that the biexponential and Box-Cox transformations, when optimally parameterized, provided the clearest visualization and least variance of cell populations across samples.&lt;ref name=flowTrans/&gt; However, a later comparison of the flowTrans package used in that comparison indicated that it did not parameterize the Logicle transformation in a manner consistent with other implementations, potentially calling those results into question.&lt;ref name=&quot;pmid22431383&quot;&gt;{{cite journal| author=Qian Y, Liu Y, Campbell J, Thomson E, Kong YM, Scheuermann RH| title=FCSTrans: an open source software system for FCS file conversion and data transformation. | journal=Cytometry A | year= 2012 | volume= 81 | issue= 5 | pages= 353-6 | pmid=22431383 | doi=10.1002/cyto.a.22037 | pmc= | url=http://www.ncbi.nlm.nih.gov/entrez/eutils/elink.fcgi?dbfrom=pubmed&amp;tool=sumsearch.org/cite&amp;retmode=ref&amp;cmd=prlinks&amp;id=22431383  }} &lt;/ref&gt;

==Quality control==
-Platecore
-FlowQ

==Identifying cell populations==
A critical step in analysis of flow cytometric data is identification of multidimensional regions that contain functionally and phenotypically homogeneous groups of cells for further analysis. &lt;ref name=&quot;lugli2010data&quot;&gt;{{cite journal| author=Lugli E, Roederer M, Cossarizza A| title=Data analysis in flow cytometry: the future just started. | journal=Cytometry A | year= 2010 | volume= 77 | issue= 7 | pages= 705-13 | pmid=20583274 | doi=10.1002/cyto.a.20901 | pmc=PMC2909632 | url=http://www.ncbi.nlm.nih.gov/entrez/eutils/elink.fcgi?dbfrom=pubmed&amp;tool=sumsearch.org/cite&amp;retmode=ref&amp;cmd=prlinks&amp;id=20583274  }} &lt;/ref&gt;

===Gating=== 
TODO: The next 3 paragraphs have been moved from the main wp. Needs to be reworded maybe?
The data generated by flow-cytometers can be plotted in a single [[wp:dimension]], to produce a [[wp:histogram]], or in two-dimensional dot plots or even in three dimensions. The regions on these plots can be sequentially separated, based on fluorescence [[wp:intensity (physics)|intensity]], by creating a series of subset extractions, termed &quot;gates.&quot; Specific gating [[wp:protocols]] exist for diagnostic and clinical purposes especially in relation to [[wp:hematology]].

The plots are often made on logarithmic scales. Because different fluorescent dyes' emission spectra overlap,&lt;ref&gt;http://pingu.salk.edu/flow/fluo.html&lt;/ref&gt; signals at the detectors have to be compensated electronically as well as computationally. Data accumulated using the flow cytometer can be analyzed using software, e.g., WinMDI&lt;ref&gt;{{cite web| url=http://facs.scripps.edu/software.html| title=TSRI Cytometry Software Page|accessdate=2009-09-03}}&lt;/ref&gt;, FCS Express, Flowjo, CytoPaint (aka Paint-A-Gate),&lt;ref&gt;http://leukobyte.com&lt;/ref&gt;, VenturiOne, CellQuest Pro, Cytospec &lt;ref&gt;{{cite web| url=http://www.cyto.purdue.edu/Purdue_software| title=PUCL Cytometry Software Page|accessdate=2011-07-07}}&lt;/ref&gt;, or Kaluza. &lt;ref&gt;{{cite web| url=https://www.beckmancoulter.com| title=Beckman Coulter|accessdate=2013-02-10}}&lt;/ref&gt;

Once the data are collected, there is no need to stay connected to the flow cytometer. For this reason, analysis is most often performed on a separate computer. This is especially necessary in core facilities where usage of these machines is in high demand.

====Gating guided by dimension reduction====

As the number of markers measured by flow cytometry increases, the number of scatter plots that need to be investigated increase exponentially (some markers need to be investigated several times for each cell population to resolve high-dimensional differences between cell populations that appear to be similar in most markers). &lt;ref name=&quot;pmid22028426&quot;&gt;{{cite journal| author=Virgo PF, Gibbs GJ| title=Flow cytometry in clinical pathology. | journal=Ann Clin Biochem | year= 2012 | volume= 49 | issue= Pt 1 | pages= 17-28 | pmid=22028426 | doi=10.1258/acb.2011.011128 | pmc= | url=http://www.ncbi.nlm.nih.gov/entrez/eutils/elink.fcgi?dbfrom=pubmed&amp;tool=sumsearch.org/cite&amp;retmode=ref&amp;cmd=prlinks&amp;id=22028426  }} &lt;/ref&gt; To address this issue, [[wp:Principal_component_analysis]] has been used to summarize a high-dimensional dataset using a combination of markers that maximizes variance. &lt;ref name=&quot;pmid20844562&quot;&gt;{{cite journal| author=Costa ES, Pedreira CE, Barrena S, Lecrevisse Q, Flores J, Quijano S et al.| title=Automated pattern-guided principal component analysis vs expert-based immunophenotypic classification of B-cell chronic lymphoproliferative disorders: a step forward in the standardization of clinical immunophenotyping. | journal=Leukemia | year= 2010 | volume= 24 | issue= 11 | pages= 1927-33 | pmid=20844562 | doi=10.1038/leu.2010.160 | pmc=PMC3035971 | url=http://www.ncbi.nlm.nih.gov/entrez/eutils/elink.fcgi?dbfrom=pubmed&amp;tool=sumsearch.org/cite&amp;retmode=ref&amp;cmd=prlinks&amp;id=20844562  }} &lt;/ref&gt; However, PCA is a linear method and is not able to preserve complex non-linear relationships. More recently, two dimensional [[wp:Minimum_spanning_tree]] layouts have been used to guide manual gating.  Density-based down-sampling and clustering can be used to better represent rare populations and control the time and memory complexity of the minimum spanning tree construction process. &lt;ref name=&quot;pmid21964415&quot;&gt;{{cite journal| author=Qiu P, Simonds EF, Bendall SC, Gibbs KD, Bruggner RV, Linderman MD et al.| title=Extracting a cellular hierarchy from high-dimensional cytometry data with SPADE. | journal=Nat Biotechnol | year= 2011 | volume= 29 | issue= 10 | pages= 886-91 | pmid=21964415 | doi=10.1038/nbt.1991 | pmc=PMC3196363 | url=http://www.ncbi.nlm.nih.gov/entrez/eutils/elink.fcgi?dbfrom=pubmed&amp;tool=sumsearch.org/cite&amp;retmode=ref&amp;cmd=prlinks&amp;id=21964415}} &lt;/ref&gt; More sophisticated [[wp:Dimension_reduction]] algorithms are yet to be investigated. &lt;ref&gt;http://homepage.tudelft.nl/19j49/Matlab_Toolbox_for_Dimensionality_Reduction.html&lt;/ref&gt;

====Automated gating====

-TODO Image showing overplotting of automated gating from FlowCAP
[[File:6MvA.png|thumb|400px|right|Comparison of consensus of eight independent manual gates (polygons) and automated gates (colored dots).
]]

===Probability binning===
-PB paper (Mario)
-FlowFP

-Image: FlowFP plot

===Combinatorial gating===
-FlowType
-Functionality from FlowJo

-Image: flowType pipeline?

==Diagnosis and discovery==
-Definition and distinction
-Classification
-Simplified Presentation of Incredibly Complex Evaluations (SPICE)
-Statistical tests (incl Survival Analysis)


==Public data and software==
===Bioconductor===
===Genepattern===
===Cytobank===
===ImmPort===
===FlowRepository===
===Datasets===

==Open problems==
-Summarizing results of high-D data
-Memory and time complexity issues
-Visualization [matlab dimension reduction toolbox]
-Cloud computing?

==See also==
* [[wp:Flow cytometry|Flow cytometry]]
* [[wp:bioinformatics|Bioinformatics]]
* [[wp:Proteomics|Proteomics]]

==References==
&lt;references/&gt;

[[Category:PLoS Computational Biology drafts]]</text>
    </revision>
    <revision>
      <id>2340</id>
      <parentid>2339</parentid>
      <timestamp>2013-02-11T00:42:24Z</timestamp>
      <contributor>
        <username>Nnimaa</username>
        <id>17</id>
      </contributor>
      <comment>/* Automated gating */</comment>
      <sha1>gcltzf1aq5oqx6xpjk58y66ucm48n9i</sha1>
      <text xml:space="preserve" bytes="15494">[[Flow cytometry data analysis]] is the application of methods from [[wp:bioinformatics|bioinformatics]], [[wp:computational statistics|computational statistics]] and [[wp:machine learning|machine learning]] to [[wp:data analysis|analyze]] [[wp:flow cytometry|flow cytometry]] data.

[[File:Cytometer.svg|thumb|400px|Schematic diagram of a flow cytometer, showing focusing of the fluid sheath, laser, optics (in simplified form, omitting focusing), photomultiplier tubes (PMTs), analogue-to-digital converter, and analysis workstation.]]
==Flow cytometry data==
:''Main article: [[wp:Flow cytometry|Flow cytometry]]''

Flow cytometers operate by [[wp:Hydrodynamic focusing|hydrodynamically focusing]] suspended cells so that they do not overlap in a fluid stream.
The cells are then passed by one or more lasers, and the resulting [[wp:Fluorescence|fluorescent]] and [[wp:Light_scattering|scattered]] light is detected by [[wp:Photomultiplier|photomultipliers]].
By using [[wp:Filter_(optics)|optical filters]], particular [[wp:Fluorophore|fluorophores]] on or within the cells can be quantified by peaks in their [[wp:Emission spectrum|emission spectra]].
These may be [[wp:Autofluorescene|endogenous fluorophores]] such as [[wp:Chlorophyll|chlorophyll]] or [[wp:Transgenesis|transgenic]] [[wp:Green fluorescent protein|green fluorescent protein]], or they may be artificial fluorophores [[wp:Covalent bond|covalently bonded]] to detection molecules such as [[wp:antibody|antibodies]] for detecting [[wp:protein|proteins]], or [[wp:Hybridization probe|hybridization probes]] for detecting [[wp:DNA|DNA]] or [[wp:RNA|RNA]]).


Until the early 2000s, flow cytometry could only measure a few fluorescent markers at a time.
Through the late 1990s into the mid-2000s, however, rapid development of new fluorophores resulted in modern instruments capable of quantifying up to 18 markers per cell.
&lt;ref name=&quot;pmid19137647&quot;&gt;{{cite journal| author=Chattopadhyay PK, Hogerkorp CM, Roederer M| title=A chromatic explosion: the development and future of multiparameter flow cytometry. | journal=Immunology | year= 2008 | volume= 125 | issue= 4 | pages= 441-9 | pmid=19137647 | doi= | pmc=PMC2612557 | url=http://www.ncbi.nlm.nih.gov/entrez/eutils/elink.fcgi?dbfrom=pubmed&amp;tool=sumsearch.org/cite&amp;retmode=ref&amp;cmd=prlinks&amp;id=19137647  }} &lt;/ref&gt; 
More recently, the new technology of mass cytometry replaces fluorophores with [[wp:Rare earth element|rare earth elements]] detected by [[wp:Time-of-flight mass spectrometry|time of flight mass spectrometry]], achieving the ability to measure the expression of 34 markers.
&lt;ref name=&quot;pmid22693166&quot;&gt;{{cite journal| author=Behbehani GK, Bendall SC, Clutter MR, Fantl WJ, Nolan GP| title=Single-cell mass cytometry adapted to measurements of the cell cycle. | journal=Cytometry A | year= 2012 | volume= 81 | issue= 7 | pages= 552-66 | pmid=22693166 | doi=10.1002/cyto.a.22075 | pmc= | url=http://www.ncbi.nlm.nih.gov/entrez/eutils/elink.fcgi?dbfrom=pubmed&amp;tool=sumsearch.org/cite&amp;retmode=ref&amp;cmd=prlinks&amp;id=22693166  }} &lt;/ref&gt;
At the same time, [[wp:Microfluidics|microfluidic]] [[wp:Real-time_polymerase_chain_reaction|qPCR]] methods are providing a flow cytometry-like method of quantifying multiple RNA molecules per cell.
&lt;ref name=&quot;pmid21808033&quot;&gt;{{cite journal| author=White AK, VanInsberghe M, Petriv OI, Hamidi M, Sikorski D, Marra MA et al.| title=High-throughput microfluidic single-cell RT-qPCR. | journal=Proc Natl Acad Sci U S A | year= 2011 | volume= 108 | issue= 34 | pages= 13999-4004 | pmid=21808033 | doi=10.1073/pnas.1019446108 | pmc=PMC3161570 | url=http://www.ncbi.nlm.nih.gov/entrez/eutils/elink.fcgi?dbfrom=pubmed&amp;tool=sumsearch.org/cite&amp;retmode=ref&amp;cmd=prlinks&amp;id=21808033  }} &lt;/ref&gt;
The rapid increase in the dimensionality of flow cytometry data, coupled with the development of high-throughput robotic platforms capable of assaying hundreds to thousands of samples automatically have created a need for improved computational analysis methods.
&lt;ref name=&quot;pmid19137647&quot;/&gt;

[[File:Fcsmatrix.svg|thumb|400px|left|Representation of flow cytometry data from an instrument with three scatter channels and 13 fluorescent channels. Only the values for the first 30 (of hundreds of thousands) of cells are shown.]]
Flow cytometry data is typically saved for analysis in the form of an array, with fluorescence and scatter channels making the columns, and individual &quot;events&quot; (most of which are cells) making the rows. Typically the number of events are acquired from each sample ranges between the low thousands and the low millions.

==Data formats and interchange==
===History===
===The FCS 3.1 standard===
===Other standards===

==Transformation==
Cell populations detected by flow cytometry are often described as being approximately [[wp:Log-normal distribution|log-normal]]. &lt;ref name=shapiro&gt;{{Cite book  | last1 = Shapiro | first1 = Howard M. | title = Practical flow cytometry | date = 2003 | publisher = Wiley-Liss | location = New York | isbn = 0-471-41125-6 | pages = 235 }} &lt;/ref&gt;
As such, they have traditionally been [[wp:Data_transformation_(statistics)|transformed]] to a [[wp:Logarithmic_scale|logarithmic scale]], often even before data acquisition by use of a [[wp:Log_amplifier|log amplifier]].
On modern instruments, data is usually stored in linear form, and transformed digitally prior to analysis.

However, compensated flow cytometry data frequently contains negative values due to compensation, and cell populations do occur which have low means and normal distributions.&lt;ref name=logicle&gt;{{cite journal| author=Parks DR, Roederer M, Moore WA| title=A new &quot;Logicle&quot; display method avoids deceptive effects of logarithmic scaling for low signals and compensated data. | journal=Cytometry A | year= 2006 | volume= 69 | issue= 6 | pages= 541-51 | pmid=16604519}}&lt;/ref&gt;
Logarithmic transformations tend to compress negative values on the axis, and poorly display normally distributed cell types.&lt;ref name=logicle/&gt;&lt;ref name=flowTrans&gt;{{cite journal| author=Finak G, Perez JM, Weng A, Gottardo R| title=Optimizing transformations for automated, high throughput analysis of flow cytometry data. | journal=BMC Bioinformatics | year= 2010 | volume= 11 | issue=  | pages= 546 | pmid=21050468 }}&lt;/ref&gt;
Alternative transformations which address this issue include the [[wp:Inverse hyperbolic function|hyperbolic arcsine]], the [[wp:Power transform|Box-Cox]]&lt;ref name=&quot;pmid18307272&quot;&gt;{{cite journal| author=Lo K, Brinkman RR, Gottardo R| title=Automated gating of flow cytometry data via robust model-based clustering. | journal=Cytometry A | year= 2008 | volume= 73 | issue= 4 | pages= 321-32 | pmid=18307272 | doi=10.1002/cyto.a.20531 | pmc= | url=http://www.ncbi.nlm.nih.gov/entrez/eutils/elink.fcgi?dbfrom=pubmed&amp;tool=sumsearch.org/cite&amp;retmode=ref&amp;cmd=prlinks&amp;id=18307272  }} &lt;/ref&gt; 
and the log-linear hybrid transformations HyperLog-A&lt;ref name=&quot;pmid15700280&quot;&gt;{{cite journal| author=Bagwell CB| title=Hyperlog-a flexible log-like transform for negative, zero, and positive valued data. | journal=Cytometry A | year= 2005 | volume= 64 | issue= 1 | pages= 34-42 | pmid=15700280 | doi=10.1002/cyto.a.20114 | pmc= | url=http://www.ncbi.nlm.nih.gov/entrez/eutils/elink.fcgi?dbfrom=pubmed&amp;tool=sumsearch.org/cite&amp;retmode=ref&amp;cmd=prlinks&amp;id=15700280  }} &lt;/ref&gt; and Logicle.&lt;ref name=logicle/&gt;&lt;ref name=&quot;pmid22411901&quot;&gt;{{cite journal| author=Moore WA, Parks DR| title=Update for the logicle data scale including operational code implementations. | journal=Cytometry A | year= 2012 | volume= 81 | issue= 4 | pages= 273-7 | pmid=22411901 | doi=10.1002/cyto.a.22030 | pmc= | url=http://www.ncbi.nlm.nih.gov/entrez/eutils/elink.fcgi?dbfrom=pubmed&amp;tool=sumsearch.org/cite&amp;retmode=ref&amp;cmd=prlinks&amp;id=22411901  }} &lt;/ref&gt;

A comparison of commonly used transformations concluded that the biexponential and Box-Cox transformations, when optimally parameterized, provided the clearest visualization and least variance of cell populations across samples.&lt;ref name=flowTrans/&gt; However, a later comparison of the flowTrans package used in that comparison indicated that it did not parameterize the Logicle transformation in a manner consistent with other implementations, potentially calling those results into question.&lt;ref name=&quot;pmid22431383&quot;&gt;{{cite journal| author=Qian Y, Liu Y, Campbell J, Thomson E, Kong YM, Scheuermann RH| title=FCSTrans: an open source software system for FCS file conversion and data transformation. | journal=Cytometry A | year= 2012 | volume= 81 | issue= 5 | pages= 353-6 | pmid=22431383 | doi=10.1002/cyto.a.22037 | pmc= | url=http://www.ncbi.nlm.nih.gov/entrez/eutils/elink.fcgi?dbfrom=pubmed&amp;tool=sumsearch.org/cite&amp;retmode=ref&amp;cmd=prlinks&amp;id=22431383  }} &lt;/ref&gt;

==Quality control==
-Platecore
-FlowQ

==Identifying cell populations==
A critical step in analysis of flow cytometric data is identification of multidimensional regions that contain functionally and phenotypically homogeneous groups of cells for further analysis. &lt;ref name=&quot;lugli2010data&quot;&gt;{{cite journal| author=Lugli E, Roederer M, Cossarizza A| title=Data analysis in flow cytometry: the future just started. | journal=Cytometry A | year= 2010 | volume= 77 | issue= 7 | pages= 705-13 | pmid=20583274 | doi=10.1002/cyto.a.20901 | pmc=PMC2909632 | url=http://www.ncbi.nlm.nih.gov/entrez/eutils/elink.fcgi?dbfrom=pubmed&amp;tool=sumsearch.org/cite&amp;retmode=ref&amp;cmd=prlinks&amp;id=20583274  }} &lt;/ref&gt;

===Gating=== 
TODO: The next 3 paragraphs have been moved from the main wp. Needs to be reworded maybe?
The data generated by flow-cytometers can be plotted in a single [[wp:dimension]], to produce a [[wp:histogram]], or in two-dimensional dot plots or even in three dimensions. The regions on these plots can be sequentially separated, based on fluorescence [[wp:intensity (physics)|intensity]], by creating a series of subset extractions, termed &quot;gates.&quot; Specific gating [[wp:protocols]] exist for diagnostic and clinical purposes especially in relation to [[wp:hematology]].

The plots are often made on logarithmic scales. Because different fluorescent dyes' emission spectra overlap,&lt;ref&gt;http://pingu.salk.edu/flow/fluo.html&lt;/ref&gt; signals at the detectors have to be compensated electronically as well as computationally. Data accumulated using the flow cytometer can be analyzed using software, e.g., WinMDI&lt;ref&gt;{{cite web| url=http://facs.scripps.edu/software.html| title=TSRI Cytometry Software Page|accessdate=2009-09-03}}&lt;/ref&gt;, FCS Express, Flowjo, CytoPaint (aka Paint-A-Gate),&lt;ref&gt;http://leukobyte.com&lt;/ref&gt;, VenturiOne, CellQuest Pro, Cytospec &lt;ref&gt;{{cite web| url=http://www.cyto.purdue.edu/Purdue_software| title=PUCL Cytometry Software Page|accessdate=2011-07-07}}&lt;/ref&gt;, or Kaluza. &lt;ref&gt;{{cite web| url=https://www.beckmancoulter.com| title=Beckman Coulter|accessdate=2013-02-10}}&lt;/ref&gt;

Once the data are collected, there is no need to stay connected to the flow cytometer. For this reason, analysis is most often performed on a separate computer. This is especially necessary in core facilities where usage of these machines is in high demand.

====Gating guided by dimension reduction====

As the number of markers measured by flow cytometry increases, the number of scatter plots that need to be investigated increase exponentially (some markers need to be investigated several times for each cell population to resolve high-dimensional differences between cell populations that appear to be similar in most markers). &lt;ref name=&quot;pmid22028426&quot;&gt;{{cite journal| author=Virgo PF, Gibbs GJ| title=Flow cytometry in clinical pathology. | journal=Ann Clin Biochem | year= 2012 | volume= 49 | issue= Pt 1 | pages= 17-28 | pmid=22028426 | doi=10.1258/acb.2011.011128 | pmc= | url=http://www.ncbi.nlm.nih.gov/entrez/eutils/elink.fcgi?dbfrom=pubmed&amp;tool=sumsearch.org/cite&amp;retmode=ref&amp;cmd=prlinks&amp;id=22028426  }} &lt;/ref&gt; To address this issue, [[wp:Principal_component_analysis]] has been used to summarize a high-dimensional dataset using a combination of markers that maximizes variance. &lt;ref name=&quot;pmid20844562&quot;&gt;{{cite journal| author=Costa ES, Pedreira CE, Barrena S, Lecrevisse Q, Flores J, Quijano S et al.| title=Automated pattern-guided principal component analysis vs expert-based immunophenotypic classification of B-cell chronic lymphoproliferative disorders: a step forward in the standardization of clinical immunophenotyping. | journal=Leukemia | year= 2010 | volume= 24 | issue= 11 | pages= 1927-33 | pmid=20844562 | doi=10.1038/leu.2010.160 | pmc=PMC3035971 | url=http://www.ncbi.nlm.nih.gov/entrez/eutils/elink.fcgi?dbfrom=pubmed&amp;tool=sumsearch.org/cite&amp;retmode=ref&amp;cmd=prlinks&amp;id=20844562  }} &lt;/ref&gt; However, PCA is a linear method and is not able to preserve complex non-linear relationships. More recently, two dimensional [[wp:Minimum_spanning_tree]] layouts have been used to guide manual gating.  Density-based down-sampling and clustering can be used to better represent rare populations and control the time and memory complexity of the minimum spanning tree construction process. &lt;ref name=&quot;pmid21964415&quot;&gt;{{cite journal| author=Qiu P, Simonds EF, Bendall SC, Gibbs KD, Bruggner RV, Linderman MD et al.| title=Extracting a cellular hierarchy from high-dimensional cytometry data with SPADE. | journal=Nat Biotechnol | year= 2011 | volume= 29 | issue= 10 | pages= 886-91 | pmid=21964415 | doi=10.1038/nbt.1991 | pmc=PMC3196363 | url=http://www.ncbi.nlm.nih.gov/entrez/eutils/elink.fcgi?dbfrom=pubmed&amp;tool=sumsearch.org/cite&amp;retmode=ref&amp;cmd=prlinks&amp;id=21964415}} &lt;/ref&gt; More sophisticated [[wp:Dimension_reduction]] algorithms are yet to be investigated. &lt;ref&gt;http://homepage.tudelft.nl/19j49/Matlab_Toolbox_for_Dimensionality_Reduction.html&lt;/ref&gt;

====Automated gating====
Manual gating is error-proned, subjective, time-consuming, and non-reproducible. Addressing these numerous challenges in FCM data analysis has been an area of active research only since 2008. Many individual clustering approaches have recently been developed, including model-based algorithms (e.g., flowClust, FLAME, and flowMeans), density based algorithms (e.g. FLOCK and SWIFT), graph-based approaches (e.g. SamSPECTRAL) and hybrids of several categories (flowMeans and flowPeaks).  The FlowCAP (Flow Cytometry: Critical Assessment of Population Identification Methods) project, with active participation from all academic groups with research efforts in the area, is providing a way to objectively cross-compare state-of-the-art automated analysis approaches. 

[[File:6MvA.png|thumb|400px|right|Comparison of consensus of eight independent manual gates (polygons) and automated gates (colored dots).]]

===Probability binning===
-PB paper (Mario)
-FlowFP

-Image: FlowFP plot

===Combinatorial gating===
-FlowType
-Functionality from FlowJo

-Image: flowType pipeline?

==Diagnosis and discovery==
-Definition and distinction
-Classification
-Simplified Presentation of Incredibly Complex Evaluations (SPICE)
-Statistical tests (incl Survival Analysis)


==Public data and software==
===Bioconductor===
===Genepattern===
===Cytobank===
===ImmPort===
===FlowRepository===
===Datasets===

==Open problems==
-Summarizing results of high-D data
-Memory and time complexity issues
-Visualization [matlab dimension reduction toolbox]
-Cloud computing?

==See also==
* [[wp:Flow cytometry|Flow cytometry]]
* [[wp:bioinformatics|Bioinformatics]]
* [[wp:Proteomics|Proteomics]]

==References==
&lt;references/&gt;

[[Category:PLoS Computational Biology drafts]]</text>
    </revision>
    <revision>
      <id>2342</id>
      <parentid>2340</parentid>
      <timestamp>2013-02-11T01:05:43Z</timestamp>
      <contributor>
        <username>Nnimaa</username>
        <id>17</id>
      </contributor>
      <comment>/* Automated gating */</comment>
      <sha1>m46fpukfz5an35f5b7ir9f7wgyocwjd</sha1>
      <text xml:space="preserve" bytes="15546">[[Flow cytometry data analysis]] is the application of methods from [[wp:bioinformatics|bioinformatics]], [[wp:computational statistics|computational statistics]] and [[wp:machine learning|machine learning]] to [[wp:data analysis|analyze]] [[wp:flow cytometry|flow cytometry]] data.

[[File:Cytometer.svg|thumb|400px|Schematic diagram of a flow cytometer, showing focusing of the fluid sheath, laser, optics (in simplified form, omitting focusing), photomultiplier tubes (PMTs), analogue-to-digital converter, and analysis workstation.]]
==Flow cytometry data==
:''Main article: [[wp:Flow cytometry|Flow cytometry]]''

Flow cytometers operate by [[wp:Hydrodynamic focusing|hydrodynamically focusing]] suspended cells so that they do not overlap in a fluid stream.
The cells are then passed by one or more lasers, and the resulting [[wp:Fluorescence|fluorescent]] and [[wp:Light_scattering|scattered]] light is detected by [[wp:Photomultiplier|photomultipliers]].
By using [[wp:Filter_(optics)|optical filters]], particular [[wp:Fluorophore|fluorophores]] on or within the cells can be quantified by peaks in their [[wp:Emission spectrum|emission spectra]].
These may be [[wp:Autofluorescene|endogenous fluorophores]] such as [[wp:Chlorophyll|chlorophyll]] or [[wp:Transgenesis|transgenic]] [[wp:Green fluorescent protein|green fluorescent protein]], or they may be artificial fluorophores [[wp:Covalent bond|covalently bonded]] to detection molecules such as [[wp:antibody|antibodies]] for detecting [[wp:protein|proteins]], or [[wp:Hybridization probe|hybridization probes]] for detecting [[wp:DNA|DNA]] or [[wp:RNA|RNA]]).


Until the early 2000s, flow cytometry could only measure a few fluorescent markers at a time.
Through the late 1990s into the mid-2000s, however, rapid development of new fluorophores resulted in modern instruments capable of quantifying up to 18 markers per cell.
&lt;ref name=&quot;pmid19137647&quot;&gt;{{cite journal| author=Chattopadhyay PK, Hogerkorp CM, Roederer M| title=A chromatic explosion: the development and future of multiparameter flow cytometry. | journal=Immunology | year= 2008 | volume= 125 | issue= 4 | pages= 441-9 | pmid=19137647 | doi= | pmc=PMC2612557 | url=http://www.ncbi.nlm.nih.gov/entrez/eutils/elink.fcgi?dbfrom=pubmed&amp;tool=sumsearch.org/cite&amp;retmode=ref&amp;cmd=prlinks&amp;id=19137647  }} &lt;/ref&gt; 
More recently, the new technology of mass cytometry replaces fluorophores with [[wp:Rare earth element|rare earth elements]] detected by [[wp:Time-of-flight mass spectrometry|time of flight mass spectrometry]], achieving the ability to measure the expression of 34 markers.
&lt;ref name=&quot;pmid22693166&quot;&gt;{{cite journal| author=Behbehani GK, Bendall SC, Clutter MR, Fantl WJ, Nolan GP| title=Single-cell mass cytometry adapted to measurements of the cell cycle. | journal=Cytometry A | year= 2012 | volume= 81 | issue= 7 | pages= 552-66 | pmid=22693166 | doi=10.1002/cyto.a.22075 | pmc= | url=http://www.ncbi.nlm.nih.gov/entrez/eutils/elink.fcgi?dbfrom=pubmed&amp;tool=sumsearch.org/cite&amp;retmode=ref&amp;cmd=prlinks&amp;id=22693166  }} &lt;/ref&gt;
At the same time, [[wp:Microfluidics|microfluidic]] [[wp:Real-time_polymerase_chain_reaction|qPCR]] methods are providing a flow cytometry-like method of quantifying multiple RNA molecules per cell.
&lt;ref name=&quot;pmid21808033&quot;&gt;{{cite journal| author=White AK, VanInsberghe M, Petriv OI, Hamidi M, Sikorski D, Marra MA et al.| title=High-throughput microfluidic single-cell RT-qPCR. | journal=Proc Natl Acad Sci U S A | year= 2011 | volume= 108 | issue= 34 | pages= 13999-4004 | pmid=21808033 | doi=10.1073/pnas.1019446108 | pmc=PMC3161570 | url=http://www.ncbi.nlm.nih.gov/entrez/eutils/elink.fcgi?dbfrom=pubmed&amp;tool=sumsearch.org/cite&amp;retmode=ref&amp;cmd=prlinks&amp;id=21808033  }} &lt;/ref&gt;
The rapid increase in the dimensionality of flow cytometry data, coupled with the development of high-throughput robotic platforms capable of assaying hundreds to thousands of samples automatically have created a need for improved computational analysis methods.
&lt;ref name=&quot;pmid19137647&quot;/&gt;

[[File:Fcsmatrix.svg|thumb|400px|left|Representation of flow cytometry data from an instrument with three scatter channels and 13 fluorescent channels. Only the values for the first 30 (of hundreds of thousands) of cells are shown.]]
Flow cytometry data is typically saved for analysis in the form of an array, with fluorescence and scatter channels making the columns, and individual &quot;events&quot; (most of which are cells) making the rows. Typically the number of events are acquired from each sample ranges between the low thousands and the low millions.

==Data formats and interchange==
===History===
===The FCS 3.1 standard===
===Other standards===

==Transformation==
Cell populations detected by flow cytometry are often described as being approximately [[wp:Log-normal distribution|log-normal]]. &lt;ref name=shapiro&gt;{{Cite book  | last1 = Shapiro | first1 = Howard M. | title = Practical flow cytometry | date = 2003 | publisher = Wiley-Liss | location = New York | isbn = 0-471-41125-6 | pages = 235 }} &lt;/ref&gt;
As such, they have traditionally been [[wp:Data_transformation_(statistics)|transformed]] to a [[wp:Logarithmic_scale|logarithmic scale]], often even before data acquisition by use of a [[wp:Log_amplifier|log amplifier]].
On modern instruments, data is usually stored in linear form, and transformed digitally prior to analysis.

However, compensated flow cytometry data frequently contains negative values due to compensation, and cell populations do occur which have low means and normal distributions.&lt;ref name=logicle&gt;{{cite journal| author=Parks DR, Roederer M, Moore WA| title=A new &quot;Logicle&quot; display method avoids deceptive effects of logarithmic scaling for low signals and compensated data. | journal=Cytometry A | year= 2006 | volume= 69 | issue= 6 | pages= 541-51 | pmid=16604519}}&lt;/ref&gt;
Logarithmic transformations tend to compress negative values on the axis, and poorly display normally distributed cell types.&lt;ref name=logicle/&gt;&lt;ref name=flowTrans&gt;{{cite journal| author=Finak G, Perez JM, Weng A, Gottardo R| title=Optimizing transformations for automated, high throughput analysis of flow cytometry data. | journal=BMC Bioinformatics | year= 2010 | volume= 11 | issue=  | pages= 546 | pmid=21050468 }}&lt;/ref&gt;
Alternative transformations which address this issue include the [[wp:Inverse hyperbolic function|hyperbolic arcsine]], the [[wp:Power transform|Box-Cox]]&lt;ref name=&quot;pmid18307272&quot;&gt;{{cite journal| author=Lo K, Brinkman RR, Gottardo R| title=Automated gating of flow cytometry data via robust model-based clustering. | journal=Cytometry A | year= 2008 | volume= 73 | issue= 4 | pages= 321-32 | pmid=18307272 | doi=10.1002/cyto.a.20531 | pmc= | url=http://www.ncbi.nlm.nih.gov/entrez/eutils/elink.fcgi?dbfrom=pubmed&amp;tool=sumsearch.org/cite&amp;retmode=ref&amp;cmd=prlinks&amp;id=18307272  }} &lt;/ref&gt; 
and the log-linear hybrid transformations HyperLog-A&lt;ref name=&quot;pmid15700280&quot;&gt;{{cite journal| author=Bagwell CB| title=Hyperlog-a flexible log-like transform for negative, zero, and positive valued data. | journal=Cytometry A | year= 2005 | volume= 64 | issue= 1 | pages= 34-42 | pmid=15700280 | doi=10.1002/cyto.a.20114 | pmc= | url=http://www.ncbi.nlm.nih.gov/entrez/eutils/elink.fcgi?dbfrom=pubmed&amp;tool=sumsearch.org/cite&amp;retmode=ref&amp;cmd=prlinks&amp;id=15700280  }} &lt;/ref&gt; and Logicle.&lt;ref name=logicle/&gt;&lt;ref name=&quot;pmid22411901&quot;&gt;{{cite journal| author=Moore WA, Parks DR| title=Update for the logicle data scale including operational code implementations. | journal=Cytometry A | year= 2012 | volume= 81 | issue= 4 | pages= 273-7 | pmid=22411901 | doi=10.1002/cyto.a.22030 | pmc= | url=http://www.ncbi.nlm.nih.gov/entrez/eutils/elink.fcgi?dbfrom=pubmed&amp;tool=sumsearch.org/cite&amp;retmode=ref&amp;cmd=prlinks&amp;id=22411901  }} &lt;/ref&gt;

A comparison of commonly used transformations concluded that the biexponential and Box-Cox transformations, when optimally parameterized, provided the clearest visualization and least variance of cell populations across samples.&lt;ref name=flowTrans/&gt; However, a later comparison of the flowTrans package used in that comparison indicated that it did not parameterize the Logicle transformation in a manner consistent with other implementations, potentially calling those results into question.&lt;ref name=&quot;pmid22431383&quot;&gt;{{cite journal| author=Qian Y, Liu Y, Campbell J, Thomson E, Kong YM, Scheuermann RH| title=FCSTrans: an open source software system for FCS file conversion and data transformation. | journal=Cytometry A | year= 2012 | volume= 81 | issue= 5 | pages= 353-6 | pmid=22431383 | doi=10.1002/cyto.a.22037 | pmc= | url=http://www.ncbi.nlm.nih.gov/entrez/eutils/elink.fcgi?dbfrom=pubmed&amp;tool=sumsearch.org/cite&amp;retmode=ref&amp;cmd=prlinks&amp;id=22431383  }} &lt;/ref&gt;

==Quality control==
-Platecore
-FlowQ

==Identifying cell populations==
A critical step in analysis of flow cytometric data is identification of multidimensional regions that contain functionally and phenotypically homogeneous groups of cells for further analysis. &lt;ref name=&quot;lugli2010data&quot;&gt;{{cite journal| author=Lugli E, Roederer M, Cossarizza A| title=Data analysis in flow cytometry: the future just started. | journal=Cytometry A | year= 2010 | volume= 77 | issue= 7 | pages= 705-13 | pmid=20583274 | doi=10.1002/cyto.a.20901 | pmc=PMC2909632 | url=http://www.ncbi.nlm.nih.gov/entrez/eutils/elink.fcgi?dbfrom=pubmed&amp;tool=sumsearch.org/cite&amp;retmode=ref&amp;cmd=prlinks&amp;id=20583274  }} &lt;/ref&gt;

===Gating=== 
TODO: The next 3 paragraphs have been moved from the main wp. Needs to be reworded maybe?
The data generated by flow-cytometers can be plotted in a single [[wp:dimension]], to produce a [[wp:histogram]], or in two-dimensional dot plots or even in three dimensions. The regions on these plots can be sequentially separated, based on fluorescence [[wp:intensity (physics)|intensity]], by creating a series of subset extractions, termed &quot;gates.&quot; Specific gating [[wp:protocols]] exist for diagnostic and clinical purposes especially in relation to [[wp:hematology]].

The plots are often made on logarithmic scales. Because different fluorescent dyes' emission spectra overlap,&lt;ref&gt;http://pingu.salk.edu/flow/fluo.html&lt;/ref&gt; signals at the detectors have to be compensated electronically as well as computationally. Data accumulated using the flow cytometer can be analyzed using software, e.g., WinMDI&lt;ref&gt;{{cite web| url=http://facs.scripps.edu/software.html| title=TSRI Cytometry Software Page|accessdate=2009-09-03}}&lt;/ref&gt;, FCS Express, Flowjo, CytoPaint (aka Paint-A-Gate),&lt;ref&gt;http://leukobyte.com&lt;/ref&gt;, VenturiOne, CellQuest Pro, Cytospec &lt;ref&gt;{{cite web| url=http://www.cyto.purdue.edu/Purdue_software| title=PUCL Cytometry Software Page|accessdate=2011-07-07}}&lt;/ref&gt;, or Kaluza. &lt;ref&gt;{{cite web| url=https://www.beckmancoulter.com| title=Beckman Coulter|accessdate=2013-02-10}}&lt;/ref&gt;

Once the data are collected, there is no need to stay connected to the flow cytometer. For this reason, analysis is most often performed on a separate computer. This is especially necessary in core facilities where usage of these machines is in high demand.

====Gating guided by dimension reduction====

As the number of markers measured by flow cytometry increases, the number of scatter plots that need to be investigated increase exponentially (some markers need to be investigated several times for each cell population to resolve high-dimensional differences between cell populations that appear to be similar in most markers). &lt;ref name=&quot;pmid22028426&quot;&gt;{{cite journal| author=Virgo PF, Gibbs GJ| title=Flow cytometry in clinical pathology. | journal=Ann Clin Biochem | year= 2012 | volume= 49 | issue= Pt 1 | pages= 17-28 | pmid=22028426 | doi=10.1258/acb.2011.011128 | pmc= | url=http://www.ncbi.nlm.nih.gov/entrez/eutils/elink.fcgi?dbfrom=pubmed&amp;tool=sumsearch.org/cite&amp;retmode=ref&amp;cmd=prlinks&amp;id=22028426  }} &lt;/ref&gt; To address this issue, [[wp:Principal_component_analysis]] has been used to summarize a high-dimensional dataset using a combination of markers that maximizes variance. &lt;ref name=&quot;pmid20844562&quot;&gt;{{cite journal| author=Costa ES, Pedreira CE, Barrena S, Lecrevisse Q, Flores J, Quijano S et al.| title=Automated pattern-guided principal component analysis vs expert-based immunophenotypic classification of B-cell chronic lymphoproliferative disorders: a step forward in the standardization of clinical immunophenotyping. | journal=Leukemia | year= 2010 | volume= 24 | issue= 11 | pages= 1927-33 | pmid=20844562 | doi=10.1038/leu.2010.160 | pmc=PMC3035971 | url=http://www.ncbi.nlm.nih.gov/entrez/eutils/elink.fcgi?dbfrom=pubmed&amp;tool=sumsearch.org/cite&amp;retmode=ref&amp;cmd=prlinks&amp;id=20844562  }} &lt;/ref&gt; However, PCA is a linear method and is not able to preserve complex non-linear relationships. More recently, two dimensional [[wp:Minimum_spanning_tree]] layouts have been used to guide manual gating.  Density-based down-sampling and clustering can be used to better represent rare populations and control the time and memory complexity of the minimum spanning tree construction process. &lt;ref name=&quot;pmid21964415&quot;&gt;{{cite journal| author=Qiu P, Simonds EF, Bendall SC, Gibbs KD, Bruggner RV, Linderman MD et al.| title=Extracting a cellular hierarchy from high-dimensional cytometry data with SPADE. | journal=Nat Biotechnol | year= 2011 | volume= 29 | issue= 10 | pages= 886-91 | pmid=21964415 | doi=10.1038/nbt.1991 | pmc=PMC3196363 | url=http://www.ncbi.nlm.nih.gov/entrez/eutils/elink.fcgi?dbfrom=pubmed&amp;tool=sumsearch.org/cite&amp;retmode=ref&amp;cmd=prlinks&amp;id=21964415}} &lt;/ref&gt; More sophisticated [[wp:Dimension_reduction]] algorithms are yet to be investigated. &lt;ref&gt;http://homepage.tudelft.nl/19j49/Matlab_Toolbox_for_Dimensionality_Reduction.html&lt;/ref&gt;

====Automated gating====
Manual gating is error-proned, subjective, time-consuming, and non-reproducible. Addressing these numerous challenges in FCM data analysis has been an area of active research only since 2008. Many individual clustering approaches have recently been developed, including model-based algorithms (e.g., flowClust &lt;ref name=&quot;flowClust&quot;&gt;{{Cite pmid| 19442304}}&lt;/ref&gt;, FLAME, and flowMeans), density based algorithms (e.g. FLOCK and SWIFT), graph-based approaches (e.g. SamSPECTRAL) and hybrids of several categories (flowMeans and flowPeaks).  The FlowCAP (Flow Cytometry: Critical Assessment of Population Identification Methods) project, with active participation from all academic groups with research efforts in the area, is providing a way to objectively cross-compare state-of-the-art automated analysis approaches. 

[[File:6MvA.png|thumb|400px|right|Comparison of consensus of eight independent manual gates (polygons) and automated gates (colored dots).]]

===Probability binning===
-PB paper (Mario)
-FlowFP

-Image: FlowFP plot

===Combinatorial gating===
-FlowType
-Functionality from FlowJo

-Image: flowType pipeline?

==Diagnosis and discovery==
-Definition and distinction
-Classification
-Simplified Presentation of Incredibly Complex Evaluations (SPICE)
-Statistical tests (incl Survival Analysis)


==Public data and software==
===Bioconductor===
===Genepattern===
===Cytobank===
===ImmPort===
===FlowRepository===
===Datasets===

==Open problems==
-Summarizing results of high-D data
-Memory and time complexity issues
-Visualization [matlab dimension reduction toolbox]
-Cloud computing?

==See also==
* [[wp:Flow cytometry|Flow cytometry]]
* [[wp:bioinformatics|Bioinformatics]]
* [[wp:Proteomics|Proteomics]]

==References==
&lt;references/&gt;

[[Category:PLoS Computational Biology drafts]]</text>
    </revision>
    <revision>
      <id>2343</id>
      <parentid>2342</parentid>
      <timestamp>2013-02-11T01:06:03Z</timestamp>
      <contributor>
        <username>Kierano</username>
        <id>18</id>
      </contributor>
      <comment>/* Bioconductor */ Sentence</comment>
      <sha1>mpmf9tsidjfl2a3j30grzitzejp148r</sha1>
      <text xml:space="preserve" bytes="15800">[[Flow cytometry data analysis]] is the application of methods from [[wp:bioinformatics|bioinformatics]], [[wp:computational statistics|computational statistics]] and [[wp:machine learning|machine learning]] to [[wp:data analysis|analyze]] [[wp:flow cytometry|flow cytometry]] data.

[[File:Cytometer.svg|thumb|400px|Schematic diagram of a flow cytometer, showing focusing of the fluid sheath, laser, optics (in simplified form, omitting focusing), photomultiplier tubes (PMTs), analogue-to-digital converter, and analysis workstation.]]
==Flow cytometry data==
:''Main article: [[wp:Flow cytometry|Flow cytometry]]''

Flow cytometers operate by [[wp:Hydrodynamic focusing|hydrodynamically focusing]] suspended cells so that they do not overlap in a fluid stream.
The cells are then passed by one or more lasers, and the resulting [[wp:Fluorescence|fluorescent]] and [[wp:Light_scattering|scattered]] light is detected by [[wp:Photomultiplier|photomultipliers]].
By using [[wp:Filter_(optics)|optical filters]], particular [[wp:Fluorophore|fluorophores]] on or within the cells can be quantified by peaks in their [[wp:Emission spectrum|emission spectra]].
These may be [[wp:Autofluorescene|endogenous fluorophores]] such as [[wp:Chlorophyll|chlorophyll]] or [[wp:Transgenesis|transgenic]] [[wp:Green fluorescent protein|green fluorescent protein]], or they may be artificial fluorophores [[wp:Covalent bond|covalently bonded]] to detection molecules such as [[wp:antibody|antibodies]] for detecting [[wp:protein|proteins]], or [[wp:Hybridization probe|hybridization probes]] for detecting [[wp:DNA|DNA]] or [[wp:RNA|RNA]]).


Until the early 2000s, flow cytometry could only measure a few fluorescent markers at a time.
Through the late 1990s into the mid-2000s, however, rapid development of new fluorophores resulted in modern instruments capable of quantifying up to 18 markers per cell.
&lt;ref name=&quot;pmid19137647&quot;&gt;{{cite journal| author=Chattopadhyay PK, Hogerkorp CM, Roederer M| title=A chromatic explosion: the development and future of multiparameter flow cytometry. | journal=Immunology | year= 2008 | volume= 125 | issue= 4 | pages= 441-9 | pmid=19137647 | doi= | pmc=PMC2612557 | url=http://www.ncbi.nlm.nih.gov/entrez/eutils/elink.fcgi?dbfrom=pubmed&amp;tool=sumsearch.org/cite&amp;retmode=ref&amp;cmd=prlinks&amp;id=19137647  }} &lt;/ref&gt; 
More recently, the new technology of mass cytometry replaces fluorophores with [[wp:Rare earth element|rare earth elements]] detected by [[wp:Time-of-flight mass spectrometry|time of flight mass spectrometry]], achieving the ability to measure the expression of 34 markers.
&lt;ref name=&quot;pmid22693166&quot;&gt;{{cite journal| author=Behbehani GK, Bendall SC, Clutter MR, Fantl WJ, Nolan GP| title=Single-cell mass cytometry adapted to measurements of the cell cycle. | journal=Cytometry A | year= 2012 | volume= 81 | issue= 7 | pages= 552-66 | pmid=22693166 | doi=10.1002/cyto.a.22075 | pmc= | url=http://www.ncbi.nlm.nih.gov/entrez/eutils/elink.fcgi?dbfrom=pubmed&amp;tool=sumsearch.org/cite&amp;retmode=ref&amp;cmd=prlinks&amp;id=22693166  }} &lt;/ref&gt;
At the same time, [[wp:Microfluidics|microfluidic]] [[wp:Real-time_polymerase_chain_reaction|qPCR]] methods are providing a flow cytometry-like method of quantifying multiple RNA molecules per cell.
&lt;ref name=&quot;pmid21808033&quot;&gt;{{cite journal| author=White AK, VanInsberghe M, Petriv OI, Hamidi M, Sikorski D, Marra MA et al.| title=High-throughput microfluidic single-cell RT-qPCR. | journal=Proc Natl Acad Sci U S A | year= 2011 | volume= 108 | issue= 34 | pages= 13999-4004 | pmid=21808033 | doi=10.1073/pnas.1019446108 | pmc=PMC3161570 | url=http://www.ncbi.nlm.nih.gov/entrez/eutils/elink.fcgi?dbfrom=pubmed&amp;tool=sumsearch.org/cite&amp;retmode=ref&amp;cmd=prlinks&amp;id=21808033  }} &lt;/ref&gt;
The rapid increase in the dimensionality of flow cytometry data, coupled with the development of high-throughput robotic platforms capable of assaying hundreds to thousands of samples automatically have created a need for improved computational analysis methods.
&lt;ref name=&quot;pmid19137647&quot;/&gt;

[[File:Fcsmatrix.svg|thumb|400px|left|Representation of flow cytometry data from an instrument with three scatter channels and 13 fluorescent channels. Only the values for the first 30 (of hundreds of thousands) of cells are shown.]]
Flow cytometry data is typically saved for analysis in the form of an array, with fluorescence and scatter channels making the columns, and individual &quot;events&quot; (most of which are cells) making the rows. Typically the number of events are acquired from each sample ranges between the low thousands and the low millions.

==Data formats and interchange==
===History===
===The FCS 3.1 standard===
===Other standards===

==Transformation==
Cell populations detected by flow cytometry are often described as being approximately [[wp:Log-normal distribution|log-normal]]. &lt;ref name=shapiro&gt;{{Cite book  | last1 = Shapiro | first1 = Howard M. | title = Practical flow cytometry | date = 2003 | publisher = Wiley-Liss | location = New York | isbn = 0-471-41125-6 | pages = 235 }} &lt;/ref&gt;
As such, they have traditionally been [[wp:Data_transformation_(statistics)|transformed]] to a [[wp:Logarithmic_scale|logarithmic scale]], often even before data acquisition by use of a [[wp:Log_amplifier|log amplifier]].
On modern instruments, data is usually stored in linear form, and transformed digitally prior to analysis.

However, compensated flow cytometry data frequently contains negative values due to compensation, and cell populations do occur which have low means and normal distributions.&lt;ref name=logicle&gt;{{cite journal| author=Parks DR, Roederer M, Moore WA| title=A new &quot;Logicle&quot; display method avoids deceptive effects of logarithmic scaling for low signals and compensated data. | journal=Cytometry A | year= 2006 | volume= 69 | issue= 6 | pages= 541-51 | pmid=16604519}}&lt;/ref&gt;
Logarithmic transformations tend to compress negative values on the axis, and poorly display normally distributed cell types.&lt;ref name=logicle/&gt;&lt;ref name=flowTrans&gt;{{cite journal| author=Finak G, Perez JM, Weng A, Gottardo R| title=Optimizing transformations for automated, high throughput analysis of flow cytometry data. | journal=BMC Bioinformatics | year= 2010 | volume= 11 | issue=  | pages= 546 | pmid=21050468 }}&lt;/ref&gt;
Alternative transformations which address this issue include the [[wp:Inverse hyperbolic function|hyperbolic arcsine]], the [[wp:Power transform|Box-Cox]]&lt;ref name=&quot;pmid18307272&quot;&gt;{{cite journal| author=Lo K, Brinkman RR, Gottardo R| title=Automated gating of flow cytometry data via robust model-based clustering. | journal=Cytometry A | year= 2008 | volume= 73 | issue= 4 | pages= 321-32 | pmid=18307272 | doi=10.1002/cyto.a.20531 | pmc= | url=http://www.ncbi.nlm.nih.gov/entrez/eutils/elink.fcgi?dbfrom=pubmed&amp;tool=sumsearch.org/cite&amp;retmode=ref&amp;cmd=prlinks&amp;id=18307272  }} &lt;/ref&gt; 
and the log-linear hybrid transformations HyperLog-A&lt;ref name=&quot;pmid15700280&quot;&gt;{{cite journal| author=Bagwell CB| title=Hyperlog-a flexible log-like transform for negative, zero, and positive valued data. | journal=Cytometry A | year= 2005 | volume= 64 | issue= 1 | pages= 34-42 | pmid=15700280 | doi=10.1002/cyto.a.20114 | pmc= | url=http://www.ncbi.nlm.nih.gov/entrez/eutils/elink.fcgi?dbfrom=pubmed&amp;tool=sumsearch.org/cite&amp;retmode=ref&amp;cmd=prlinks&amp;id=15700280  }} &lt;/ref&gt; and Logicle.&lt;ref name=logicle/&gt;&lt;ref name=&quot;pmid22411901&quot;&gt;{{cite journal| author=Moore WA, Parks DR| title=Update for the logicle data scale including operational code implementations. | journal=Cytometry A | year= 2012 | volume= 81 | issue= 4 | pages= 273-7 | pmid=22411901 | doi=10.1002/cyto.a.22030 | pmc= | url=http://www.ncbi.nlm.nih.gov/entrez/eutils/elink.fcgi?dbfrom=pubmed&amp;tool=sumsearch.org/cite&amp;retmode=ref&amp;cmd=prlinks&amp;id=22411901  }} &lt;/ref&gt;

A comparison of commonly used transformations concluded that the biexponential and Box-Cox transformations, when optimally parameterized, provided the clearest visualization and least variance of cell populations across samples.&lt;ref name=flowTrans/&gt; However, a later comparison of the flowTrans package used in that comparison indicated that it did not parameterize the Logicle transformation in a manner consistent with other implementations, potentially calling those results into question.&lt;ref name=&quot;pmid22431383&quot;&gt;{{cite journal| author=Qian Y, Liu Y, Campbell J, Thomson E, Kong YM, Scheuermann RH| title=FCSTrans: an open source software system for FCS file conversion and data transformation. | journal=Cytometry A | year= 2012 | volume= 81 | issue= 5 | pages= 353-6 | pmid=22431383 | doi=10.1002/cyto.a.22037 | pmc= | url=http://www.ncbi.nlm.nih.gov/entrez/eutils/elink.fcgi?dbfrom=pubmed&amp;tool=sumsearch.org/cite&amp;retmode=ref&amp;cmd=prlinks&amp;id=22431383  }} &lt;/ref&gt;

==Quality control==
-Platecore
-FlowQ

==Identifying cell populations==
A critical step in analysis of flow cytometric data is identification of multidimensional regions that contain functionally and phenotypically homogeneous groups of cells for further analysis. &lt;ref name=&quot;lugli2010data&quot;&gt;{{cite journal| author=Lugli E, Roederer M, Cossarizza A| title=Data analysis in flow cytometry: the future just started. | journal=Cytometry A | year= 2010 | volume= 77 | issue= 7 | pages= 705-13 | pmid=20583274 | doi=10.1002/cyto.a.20901 | pmc=PMC2909632 | url=http://www.ncbi.nlm.nih.gov/entrez/eutils/elink.fcgi?dbfrom=pubmed&amp;tool=sumsearch.org/cite&amp;retmode=ref&amp;cmd=prlinks&amp;id=20583274  }} &lt;/ref&gt;

===Gating=== 
TODO: The next 3 paragraphs have been moved from the main wp. Needs to be reworded maybe?
The data generated by flow-cytometers can be plotted in a single [[wp:dimension]], to produce a [[wp:histogram]], or in two-dimensional dot plots or even in three dimensions. The regions on these plots can be sequentially separated, based on fluorescence [[wp:intensity (physics)|intensity]], by creating a series of subset extractions, termed &quot;gates.&quot; Specific gating [[wp:protocols]] exist for diagnostic and clinical purposes especially in relation to [[wp:hematology]].

The plots are often made on logarithmic scales. Because different fluorescent dyes' emission spectra overlap,&lt;ref&gt;http://pingu.salk.edu/flow/fluo.html&lt;/ref&gt; signals at the detectors have to be compensated electronically as well as computationally. Data accumulated using the flow cytometer can be analyzed using software, e.g., WinMDI&lt;ref&gt;{{cite web| url=http://facs.scripps.edu/software.html| title=TSRI Cytometry Software Page|accessdate=2009-09-03}}&lt;/ref&gt;, FCS Express, Flowjo, CytoPaint (aka Paint-A-Gate),&lt;ref&gt;http://leukobyte.com&lt;/ref&gt;, VenturiOne, CellQuest Pro, Cytospec &lt;ref&gt;{{cite web| url=http://www.cyto.purdue.edu/Purdue_software| title=PUCL Cytometry Software Page|accessdate=2011-07-07}}&lt;/ref&gt;, or Kaluza. &lt;ref&gt;{{cite web| url=https://www.beckmancoulter.com| title=Beckman Coulter|accessdate=2013-02-10}}&lt;/ref&gt;

Once the data are collected, there is no need to stay connected to the flow cytometer. For this reason, analysis is most often performed on a separate computer. This is especially necessary in core facilities where usage of these machines is in high demand.

====Gating guided by dimension reduction====

As the number of markers measured by flow cytometry increases, the number of scatter plots that need to be investigated increase exponentially (some markers need to be investigated several times for each cell population to resolve high-dimensional differences between cell populations that appear to be similar in most markers). &lt;ref name=&quot;pmid22028426&quot;&gt;{{cite journal| author=Virgo PF, Gibbs GJ| title=Flow cytometry in clinical pathology. | journal=Ann Clin Biochem | year= 2012 | volume= 49 | issue= Pt 1 | pages= 17-28 | pmid=22028426 | doi=10.1258/acb.2011.011128 | pmc= | url=http://www.ncbi.nlm.nih.gov/entrez/eutils/elink.fcgi?dbfrom=pubmed&amp;tool=sumsearch.org/cite&amp;retmode=ref&amp;cmd=prlinks&amp;id=22028426  }} &lt;/ref&gt; To address this issue, [[wp:Principal_component_analysis]] has been used to summarize a high-dimensional dataset using a combination of markers that maximizes variance. &lt;ref name=&quot;pmid20844562&quot;&gt;{{cite journal| author=Costa ES, Pedreira CE, Barrena S, Lecrevisse Q, Flores J, Quijano S et al.| title=Automated pattern-guided principal component analysis vs expert-based immunophenotypic classification of B-cell chronic lymphoproliferative disorders: a step forward in the standardization of clinical immunophenotyping. | journal=Leukemia | year= 2010 | volume= 24 | issue= 11 | pages= 1927-33 | pmid=20844562 | doi=10.1038/leu.2010.160 | pmc=PMC3035971 | url=http://www.ncbi.nlm.nih.gov/entrez/eutils/elink.fcgi?dbfrom=pubmed&amp;tool=sumsearch.org/cite&amp;retmode=ref&amp;cmd=prlinks&amp;id=20844562  }} &lt;/ref&gt; However, PCA is a linear method and is not able to preserve complex non-linear relationships. More recently, two dimensional [[wp:Minimum_spanning_tree]] layouts have been used to guide manual gating.  Density-based down-sampling and clustering can be used to better represent rare populations and control the time and memory complexity of the minimum spanning tree construction process. &lt;ref name=&quot;pmid21964415&quot;&gt;{{cite journal| author=Qiu P, Simonds EF, Bendall SC, Gibbs KD, Bruggner RV, Linderman MD et al.| title=Extracting a cellular hierarchy from high-dimensional cytometry data with SPADE. | journal=Nat Biotechnol | year= 2011 | volume= 29 | issue= 10 | pages= 886-91 | pmid=21964415 | doi=10.1038/nbt.1991 | pmc=PMC3196363 | url=http://www.ncbi.nlm.nih.gov/entrez/eutils/elink.fcgi?dbfrom=pubmed&amp;tool=sumsearch.org/cite&amp;retmode=ref&amp;cmd=prlinks&amp;id=21964415}} &lt;/ref&gt; More sophisticated [[wp:Dimension_reduction]] algorithms are yet to be investigated. &lt;ref&gt;http://homepage.tudelft.nl/19j49/Matlab_Toolbox_for_Dimensionality_Reduction.html&lt;/ref&gt;

====Automated gating====
Manual gating is error-proned, subjective, time-consuming, and non-reproducible. Addressing these numerous challenges in FCM data analysis has been an area of active research only since 2008. Many individual clustering approaches have recently been developed, including model-based algorithms (e.g., flowClust &lt;ref name=&quot;flowClust&quot;&gt;{{Cite pmid| 19442304}}&lt;/ref&gt;, FLAME, and flowMeans), density based algorithms (e.g. FLOCK and SWIFT), graph-based approaches (e.g. SamSPECTRAL) and hybrids of several categories (flowMeans and flowPeaks).  The FlowCAP (Flow Cytometry: Critical Assessment of Population Identification Methods) project, with active participation from all academic groups with research efforts in the area, is providing a way to objectively cross-compare state-of-the-art automated analysis approaches. 

[[File:6MvA.png|thumb|400px|right|Comparison of consensus of eight independent manual gates (polygons) and automated gates (colored dots).]]

===Probability binning===
-PB paper (Mario)
-FlowFP

-Image: FlowFP plot

===Combinatorial gating===
-FlowType
-Functionality from FlowJo

-Image: flowType pipeline?

==Diagnosis and discovery==
-Definition and distinction
-Classification
-Simplified Presentation of Incredibly Complex Evaluations (SPICE)
-Statistical tests (incl Survival Analysis)


==Public data and software==
===Bioconductor===
:''Main article: [[wp:Bioconductor|Bioconductor]]''
The Bioconductor project is a popular repository of free open source software, mostly written in the [[wp:R (programming language)|R programming language]]. &lt;ref name=Bioc&gt;{{Cite pmid|15461798}}&lt;/ref&gt;

===Genepattern===
===Cytobank===
===ImmPort===
===FlowRepository===
===Datasets===

==Open problems==
-Summarizing results of high-D data
-Memory and time complexity issues
-Visualization [matlab dimension reduction toolbox]
-Cloud computing?

==See also==
* [[wp:Flow cytometry|Flow cytometry]]
* [[wp:bioinformatics|Bioinformatics]]
* [[wp:Proteomics|Proteomics]]

==References==
&lt;references/&gt;

[[Category:PLoS Computational Biology drafts]]</text>
    </revision>
    <revision>
      <id>2344</id>
      <parentid>2343</parentid>
      <timestamp>2013-02-11T01:22:10Z</timestamp>
      <contributor>
        <username>Kierano</username>
        <id>18</id>
      </contributor>
      <comment>/* Bioconductor */ More</comment>
      <sha1>e2a894ss83f8rz5sylgpa8bh3cwuj99</sha1>
      <text xml:space="preserve" bytes="16356">[[Flow cytometry data analysis]] is the application of methods from [[wp:bioinformatics|bioinformatics]], [[wp:computational statistics|computational statistics]] and [[wp:machine learning|machine learning]] to [[wp:data analysis|analyze]] [[wp:flow cytometry|flow cytometry]] data.

[[File:Cytometer.svg|thumb|400px|Schematic diagram of a flow cytometer, showing focusing of the fluid sheath, laser, optics (in simplified form, omitting focusing), photomultiplier tubes (PMTs), analogue-to-digital converter, and analysis workstation.]]
==Flow cytometry data==
:''Main article: [[wp:Flow cytometry|Flow cytometry]]''

Flow cytometers operate by [[wp:Hydrodynamic focusing|hydrodynamically focusing]] suspended cells so that they do not overlap in a fluid stream.
The cells are then passed by one or more lasers, and the resulting [[wp:Fluorescence|fluorescent]] and [[wp:Light_scattering|scattered]] light is detected by [[wp:Photomultiplier|photomultipliers]].
By using [[wp:Filter_(optics)|optical filters]], particular [[wp:Fluorophore|fluorophores]] on or within the cells can be quantified by peaks in their [[wp:Emission spectrum|emission spectra]].
These may be [[wp:Autofluorescene|endogenous fluorophores]] such as [[wp:Chlorophyll|chlorophyll]] or [[wp:Transgenesis|transgenic]] [[wp:Green fluorescent protein|green fluorescent protein]], or they may be artificial fluorophores [[wp:Covalent bond|covalently bonded]] to detection molecules such as [[wp:antibody|antibodies]] for detecting [[wp:protein|proteins]], or [[wp:Hybridization probe|hybridization probes]] for detecting [[wp:DNA|DNA]] or [[wp:RNA|RNA]]).


Until the early 2000s, flow cytometry could only measure a few fluorescent markers at a time.
Through the late 1990s into the mid-2000s, however, rapid development of new fluorophores resulted in modern instruments capable of quantifying up to 18 markers per cell.
&lt;ref name=&quot;pmid19137647&quot;&gt;{{cite journal| author=Chattopadhyay PK, Hogerkorp CM, Roederer M| title=A chromatic explosion: the development and future of multiparameter flow cytometry. | journal=Immunology | year= 2008 | volume= 125 | issue= 4 | pages= 441-9 | pmid=19137647 | doi= | pmc=PMC2612557 | url=http://www.ncbi.nlm.nih.gov/entrez/eutils/elink.fcgi?dbfrom=pubmed&amp;tool=sumsearch.org/cite&amp;retmode=ref&amp;cmd=prlinks&amp;id=19137647  }} &lt;/ref&gt; 
More recently, the new technology of mass cytometry replaces fluorophores with [[wp:Rare earth element|rare earth elements]] detected by [[wp:Time-of-flight mass spectrometry|time of flight mass spectrometry]], achieving the ability to measure the expression of 34 markers.
&lt;ref name=&quot;pmid22693166&quot;&gt;{{cite journal| author=Behbehani GK, Bendall SC, Clutter MR, Fantl WJ, Nolan GP| title=Single-cell mass cytometry adapted to measurements of the cell cycle. | journal=Cytometry A | year= 2012 | volume= 81 | issue= 7 | pages= 552-66 | pmid=22693166 | doi=10.1002/cyto.a.22075 | pmc= | url=http://www.ncbi.nlm.nih.gov/entrez/eutils/elink.fcgi?dbfrom=pubmed&amp;tool=sumsearch.org/cite&amp;retmode=ref&amp;cmd=prlinks&amp;id=22693166  }} &lt;/ref&gt;
At the same time, [[wp:Microfluidics|microfluidic]] [[wp:Real-time_polymerase_chain_reaction|qPCR]] methods are providing a flow cytometry-like method of quantifying multiple RNA molecules per cell.
&lt;ref name=&quot;pmid21808033&quot;&gt;{{cite journal| author=White AK, VanInsberghe M, Petriv OI, Hamidi M, Sikorski D, Marra MA et al.| title=High-throughput microfluidic single-cell RT-qPCR. | journal=Proc Natl Acad Sci U S A | year= 2011 | volume= 108 | issue= 34 | pages= 13999-4004 | pmid=21808033 | doi=10.1073/pnas.1019446108 | pmc=PMC3161570 | url=http://www.ncbi.nlm.nih.gov/entrez/eutils/elink.fcgi?dbfrom=pubmed&amp;tool=sumsearch.org/cite&amp;retmode=ref&amp;cmd=prlinks&amp;id=21808033  }} &lt;/ref&gt;
The rapid increase in the dimensionality of flow cytometry data, coupled with the development of high-throughput robotic platforms capable of assaying hundreds to thousands of samples automatically have created a need for improved computational analysis methods.
&lt;ref name=&quot;pmid19137647&quot;/&gt;

[[File:Fcsmatrix.svg|thumb|400px|left|Representation of flow cytometry data from an instrument with three scatter channels and 13 fluorescent channels. Only the values for the first 30 (of hundreds of thousands) of cells are shown.]]
Flow cytometry data is typically saved for analysis in the form of an array, with fluorescence and scatter channels making the columns, and individual &quot;events&quot; (most of which are cells) making the rows. Typically the number of events are acquired from each sample ranges between the low thousands and the low millions.

==Data formats and interchange==
===History===
===The FCS 3.1 standard===
===Other standards===

==Transformation==
Cell populations detected by flow cytometry are often described as being approximately [[wp:Log-normal distribution|log-normal]]. &lt;ref name=shapiro&gt;{{Cite book  | last1 = Shapiro | first1 = Howard M. | title = Practical flow cytometry | date = 2003 | publisher = Wiley-Liss | location = New York | isbn = 0-471-41125-6 | pages = 235 }} &lt;/ref&gt;
As such, they have traditionally been [[wp:Data_transformation_(statistics)|transformed]] to a [[wp:Logarithmic_scale|logarithmic scale]], often even before data acquisition by use of a [[wp:Log_amplifier|log amplifier]].
On modern instruments, data is usually stored in linear form, and transformed digitally prior to analysis.

However, compensated flow cytometry data frequently contains negative values due to compensation, and cell populations do occur which have low means and normal distributions.&lt;ref name=logicle&gt;{{cite journal| author=Parks DR, Roederer M, Moore WA| title=A new &quot;Logicle&quot; display method avoids deceptive effects of logarithmic scaling for low signals and compensated data. | journal=Cytometry A | year= 2006 | volume= 69 | issue= 6 | pages= 541-51 | pmid=16604519}}&lt;/ref&gt;
Logarithmic transformations tend to compress negative values on the axis, and poorly display normally distributed cell types.&lt;ref name=logicle/&gt;&lt;ref name=flowTrans&gt;{{cite journal| author=Finak G, Perez JM, Weng A, Gottardo R| title=Optimizing transformations for automated, high throughput analysis of flow cytometry data. | journal=BMC Bioinformatics | year= 2010 | volume= 11 | issue=  | pages= 546 | pmid=21050468 }}&lt;/ref&gt;
Alternative transformations which address this issue include the [[wp:Inverse hyperbolic function|hyperbolic arcsine]], the [[wp:Power transform|Box-Cox]]&lt;ref name=&quot;pmid18307272&quot;&gt;{{cite journal| author=Lo K, Brinkman RR, Gottardo R| title=Automated gating of flow cytometry data via robust model-based clustering. | journal=Cytometry A | year= 2008 | volume= 73 | issue= 4 | pages= 321-32 | pmid=18307272 | doi=10.1002/cyto.a.20531 | pmc= | url=http://www.ncbi.nlm.nih.gov/entrez/eutils/elink.fcgi?dbfrom=pubmed&amp;tool=sumsearch.org/cite&amp;retmode=ref&amp;cmd=prlinks&amp;id=18307272  }} &lt;/ref&gt; 
and the log-linear hybrid transformations HyperLog-A&lt;ref name=&quot;pmid15700280&quot;&gt;{{cite journal| author=Bagwell CB| title=Hyperlog-a flexible log-like transform for negative, zero, and positive valued data. | journal=Cytometry A | year= 2005 | volume= 64 | issue= 1 | pages= 34-42 | pmid=15700280 | doi=10.1002/cyto.a.20114 | pmc= | url=http://www.ncbi.nlm.nih.gov/entrez/eutils/elink.fcgi?dbfrom=pubmed&amp;tool=sumsearch.org/cite&amp;retmode=ref&amp;cmd=prlinks&amp;id=15700280  }} &lt;/ref&gt; and Logicle.&lt;ref name=logicle/&gt;&lt;ref name=&quot;pmid22411901&quot;&gt;{{cite journal| author=Moore WA, Parks DR| title=Update for the logicle data scale including operational code implementations. | journal=Cytometry A | year= 2012 | volume= 81 | issue= 4 | pages= 273-7 | pmid=22411901 | doi=10.1002/cyto.a.22030 | pmc= | url=http://www.ncbi.nlm.nih.gov/entrez/eutils/elink.fcgi?dbfrom=pubmed&amp;tool=sumsearch.org/cite&amp;retmode=ref&amp;cmd=prlinks&amp;id=22411901  }} &lt;/ref&gt;

A comparison of commonly used transformations concluded that the biexponential and Box-Cox transformations, when optimally parameterized, provided the clearest visualization and least variance of cell populations across samples.&lt;ref name=flowTrans/&gt; However, a later comparison of the flowTrans package used in that comparison indicated that it did not parameterize the Logicle transformation in a manner consistent with other implementations, potentially calling those results into question.&lt;ref name=&quot;pmid22431383&quot;&gt;{{cite journal| author=Qian Y, Liu Y, Campbell J, Thomson E, Kong YM, Scheuermann RH| title=FCSTrans: an open source software system for FCS file conversion and data transformation. | journal=Cytometry A | year= 2012 | volume= 81 | issue= 5 | pages= 353-6 | pmid=22431383 | doi=10.1002/cyto.a.22037 | pmc= | url=http://www.ncbi.nlm.nih.gov/entrez/eutils/elink.fcgi?dbfrom=pubmed&amp;tool=sumsearch.org/cite&amp;retmode=ref&amp;cmd=prlinks&amp;id=22431383  }} &lt;/ref&gt;

==Quality control==
-Platecore
-FlowQ

==Identifying cell populations==
A critical step in analysis of flow cytometric data is identification of multidimensional regions that contain functionally and phenotypically homogeneous groups of cells for further analysis. &lt;ref name=&quot;lugli2010data&quot;&gt;{{cite journal| author=Lugli E, Roederer M, Cossarizza A| title=Data analysis in flow cytometry: the future just started. | journal=Cytometry A | year= 2010 | volume= 77 | issue= 7 | pages= 705-13 | pmid=20583274 | doi=10.1002/cyto.a.20901 | pmc=PMC2909632 | url=http://www.ncbi.nlm.nih.gov/entrez/eutils/elink.fcgi?dbfrom=pubmed&amp;tool=sumsearch.org/cite&amp;retmode=ref&amp;cmd=prlinks&amp;id=20583274  }} &lt;/ref&gt;

===Gating=== 
TODO: The next 3 paragraphs have been moved from the main wp. Needs to be reworded maybe?
The data generated by flow-cytometers can be plotted in a single [[wp:dimension]], to produce a [[wp:histogram]], or in two-dimensional dot plots or even in three dimensions. The regions on these plots can be sequentially separated, based on fluorescence [[wp:intensity (physics)|intensity]], by creating a series of subset extractions, termed &quot;gates.&quot; Specific gating [[wp:protocols]] exist for diagnostic and clinical purposes especially in relation to [[wp:hematology]].

The plots are often made on logarithmic scales. Because different fluorescent dyes' emission spectra overlap,&lt;ref&gt;http://pingu.salk.edu/flow/fluo.html&lt;/ref&gt; signals at the detectors have to be compensated electronically as well as computationally. Data accumulated using the flow cytometer can be analyzed using software, e.g., WinMDI&lt;ref&gt;{{cite web| url=http://facs.scripps.edu/software.html| title=TSRI Cytometry Software Page|accessdate=2009-09-03}}&lt;/ref&gt;, FCS Express, Flowjo, CytoPaint (aka Paint-A-Gate),&lt;ref&gt;http://leukobyte.com&lt;/ref&gt;, VenturiOne, CellQuest Pro, Cytospec &lt;ref&gt;{{cite web| url=http://www.cyto.purdue.edu/Purdue_software| title=PUCL Cytometry Software Page|accessdate=2011-07-07}}&lt;/ref&gt;, or Kaluza. &lt;ref&gt;{{cite web| url=https://www.beckmancoulter.com| title=Beckman Coulter|accessdate=2013-02-10}}&lt;/ref&gt;

Once the data are collected, there is no need to stay connected to the flow cytometer. For this reason, analysis is most often performed on a separate computer. This is especially necessary in core facilities where usage of these machines is in high demand.

====Gating guided by dimension reduction====

As the number of markers measured by flow cytometry increases, the number of scatter plots that need to be investigated increase exponentially (some markers need to be investigated several times for each cell population to resolve high-dimensional differences between cell populations that appear to be similar in most markers). &lt;ref name=&quot;pmid22028426&quot;&gt;{{cite journal| author=Virgo PF, Gibbs GJ| title=Flow cytometry in clinical pathology. | journal=Ann Clin Biochem | year= 2012 | volume= 49 | issue= Pt 1 | pages= 17-28 | pmid=22028426 | doi=10.1258/acb.2011.011128 | pmc= | url=http://www.ncbi.nlm.nih.gov/entrez/eutils/elink.fcgi?dbfrom=pubmed&amp;tool=sumsearch.org/cite&amp;retmode=ref&amp;cmd=prlinks&amp;id=22028426  }} &lt;/ref&gt; To address this issue, [[wp:Principal_component_analysis]] has been used to summarize a high-dimensional dataset using a combination of markers that maximizes variance. &lt;ref name=&quot;pmid20844562&quot;&gt;{{cite journal| author=Costa ES, Pedreira CE, Barrena S, Lecrevisse Q, Flores J, Quijano S et al.| title=Automated pattern-guided principal component analysis vs expert-based immunophenotypic classification of B-cell chronic lymphoproliferative disorders: a step forward in the standardization of clinical immunophenotyping. | journal=Leukemia | year= 2010 | volume= 24 | issue= 11 | pages= 1927-33 | pmid=20844562 | doi=10.1038/leu.2010.160 | pmc=PMC3035971 | url=http://www.ncbi.nlm.nih.gov/entrez/eutils/elink.fcgi?dbfrom=pubmed&amp;tool=sumsearch.org/cite&amp;retmode=ref&amp;cmd=prlinks&amp;id=20844562  }} &lt;/ref&gt; However, PCA is a linear method and is not able to preserve complex non-linear relationships. More recently, two dimensional [[wp:Minimum_spanning_tree]] layouts have been used to guide manual gating.  Density-based down-sampling and clustering can be used to better represent rare populations and control the time and memory complexity of the minimum spanning tree construction process. &lt;ref name=&quot;pmid21964415&quot;&gt;{{cite journal| author=Qiu P, Simonds EF, Bendall SC, Gibbs KD, Bruggner RV, Linderman MD et al.| title=Extracting a cellular hierarchy from high-dimensional cytometry data with SPADE. | journal=Nat Biotechnol | year= 2011 | volume= 29 | issue= 10 | pages= 886-91 | pmid=21964415 | doi=10.1038/nbt.1991 | pmc=PMC3196363 | url=http://www.ncbi.nlm.nih.gov/entrez/eutils/elink.fcgi?dbfrom=pubmed&amp;tool=sumsearch.org/cite&amp;retmode=ref&amp;cmd=prlinks&amp;id=21964415}} &lt;/ref&gt; More sophisticated [[wp:Dimension_reduction]] algorithms are yet to be investigated. &lt;ref&gt;http://homepage.tudelft.nl/19j49/Matlab_Toolbox_for_Dimensionality_Reduction.html&lt;/ref&gt;

====Automated gating====
Manual gating is error-proned, subjective, time-consuming, and non-reproducible. Addressing these numerous challenges in FCM data analysis has been an area of active research only since 2008. Many individual clustering approaches have recently been developed, including model-based algorithms (e.g., flowClust &lt;ref name=&quot;flowClust&quot;&gt;{{Cite pmid| 19442304}}&lt;/ref&gt;, FLAME, and flowMeans), density based algorithms (e.g. FLOCK and SWIFT), graph-based approaches (e.g. SamSPECTRAL) and hybrids of several categories (flowMeans and flowPeaks).  The FlowCAP (Flow Cytometry: Critical Assessment of Population Identification Methods) project, with active participation from all academic groups with research efforts in the area, is providing a way to objectively cross-compare state-of-the-art automated analysis approaches. 

[[File:6MvA.png|thumb|400px|right|Comparison of consensus of eight independent manual gates (polygons) and automated gates (colored dots).]]

===Probability binning===
-PB paper (Mario)
-FlowFP

-Image: FlowFP plot

===Combinatorial gating===
-FlowType
-Functionality from FlowJo

-Image: flowType pipeline?

==Diagnosis and discovery==
-Definition and distinction
-Classification
-Simplified Presentation of Incredibly Complex Evaluations (SPICE)
-Statistical tests (incl Survival Analysis)


==Public data and software==
===Bioconductor===
:''Main article: [[wp:Bioconductor|Bioconductor]]''
The Bioconductor project is a repository of free open source software, mostly written in the [[wp:R (programming language)|R programming language]]. &lt;ref name=Bioc&gt;{{Cite pmid|15461798}}&lt;/ref&gt;
On 10 February 2013, Bioconductor contained 21 software packages for processing flow cytometry data.&lt;ref name=BiocFlow&gt;{{cite web|url=http://www.bioconductor.org/packages/release/BiocViews.html#___FlowCytometry|name=BioConductor FlowCytometry view|author=Bioconductor|accessdate=10 February 2013}}&lt;/ref&gt;
The central of these packages is flowCore, which provides code and basic data structures for reading, writing and manipulating flow cytometry data. &lt;ref name=flowCore&gt;{{Cite pmid|19358741}}&lt;/ref&gt;

&lt;!-- What else to add? Don't want to list all 21 packages. --&gt;

===Genepattern===
===Cytobank===
===ImmPort===
===FlowRepository===
===Datasets===

==Open problems==
-Summarizing results of high-D data
-Memory and time complexity issues
-Visualization [matlab dimension reduction toolbox]
-Cloud computing?

==See also==
* [[wp:Flow cytometry|Flow cytometry]]
* [[wp:bioinformatics|Bioinformatics]]
* [[wp:Proteomics|Proteomics]]

==References==
&lt;references/&gt;

[[Category:PLoS Computational Biology drafts]]</text>
    </revision>
    <revision>
      <id>2345</id>
      <parentid>2344</parentid>
      <timestamp>2013-02-11T01:24:36Z</timestamp>
      <contributor>
        <username>Kierano</username>
        <id>18</id>
      </contributor>
      <comment>/* Datasets */ Summary</comment>
      <sha1>a67btfjmjsvkwrkunmgq8wz4r3h6btm</sha1>
      <text xml:space="preserve" bytes="16477">[[Flow cytometry data analysis]] is the application of methods from [[wp:bioinformatics|bioinformatics]], [[wp:computational statistics|computational statistics]] and [[wp:machine learning|machine learning]] to [[wp:data analysis|analyze]] [[wp:flow cytometry|flow cytometry]] data.

[[File:Cytometer.svg|thumb|400px|Schematic diagram of a flow cytometer, showing focusing of the fluid sheath, laser, optics (in simplified form, omitting focusing), photomultiplier tubes (PMTs), analogue-to-digital converter, and analysis workstation.]]
==Flow cytometry data==
:''Main article: [[wp:Flow cytometry|Flow cytometry]]''

Flow cytometers operate by [[wp:Hydrodynamic focusing|hydrodynamically focusing]] suspended cells so that they do not overlap in a fluid stream.
The cells are then passed by one or more lasers, and the resulting [[wp:Fluorescence|fluorescent]] and [[wp:Light_scattering|scattered]] light is detected by [[wp:Photomultiplier|photomultipliers]].
By using [[wp:Filter_(optics)|optical filters]], particular [[wp:Fluorophore|fluorophores]] on or within the cells can be quantified by peaks in their [[wp:Emission spectrum|emission spectra]].
These may be [[wp:Autofluorescene|endogenous fluorophores]] such as [[wp:Chlorophyll|chlorophyll]] or [[wp:Transgenesis|transgenic]] [[wp:Green fluorescent protein|green fluorescent protein]], or they may be artificial fluorophores [[wp:Covalent bond|covalently bonded]] to detection molecules such as [[wp:antibody|antibodies]] for detecting [[wp:protein|proteins]], or [[wp:Hybridization probe|hybridization probes]] for detecting [[wp:DNA|DNA]] or [[wp:RNA|RNA]]).


Until the early 2000s, flow cytometry could only measure a few fluorescent markers at a time.
Through the late 1990s into the mid-2000s, however, rapid development of new fluorophores resulted in modern instruments capable of quantifying up to 18 markers per cell.
&lt;ref name=&quot;pmid19137647&quot;&gt;{{cite journal| author=Chattopadhyay PK, Hogerkorp CM, Roederer M| title=A chromatic explosion: the development and future of multiparameter flow cytometry. | journal=Immunology | year= 2008 | volume= 125 | issue= 4 | pages= 441-9 | pmid=19137647 | doi= | pmc=PMC2612557 | url=http://www.ncbi.nlm.nih.gov/entrez/eutils/elink.fcgi?dbfrom=pubmed&amp;tool=sumsearch.org/cite&amp;retmode=ref&amp;cmd=prlinks&amp;id=19137647  }} &lt;/ref&gt; 
More recently, the new technology of mass cytometry replaces fluorophores with [[wp:Rare earth element|rare earth elements]] detected by [[wp:Time-of-flight mass spectrometry|time of flight mass spectrometry]], achieving the ability to measure the expression of 34 markers.
&lt;ref name=&quot;pmid22693166&quot;&gt;{{cite journal| author=Behbehani GK, Bendall SC, Clutter MR, Fantl WJ, Nolan GP| title=Single-cell mass cytometry adapted to measurements of the cell cycle. | journal=Cytometry A | year= 2012 | volume= 81 | issue= 7 | pages= 552-66 | pmid=22693166 | doi=10.1002/cyto.a.22075 | pmc= | url=http://www.ncbi.nlm.nih.gov/entrez/eutils/elink.fcgi?dbfrom=pubmed&amp;tool=sumsearch.org/cite&amp;retmode=ref&amp;cmd=prlinks&amp;id=22693166  }} &lt;/ref&gt;
At the same time, [[wp:Microfluidics|microfluidic]] [[wp:Real-time_polymerase_chain_reaction|qPCR]] methods are providing a flow cytometry-like method of quantifying multiple RNA molecules per cell.
&lt;ref name=&quot;pmid21808033&quot;&gt;{{cite journal| author=White AK, VanInsberghe M, Petriv OI, Hamidi M, Sikorski D, Marra MA et al.| title=High-throughput microfluidic single-cell RT-qPCR. | journal=Proc Natl Acad Sci U S A | year= 2011 | volume= 108 | issue= 34 | pages= 13999-4004 | pmid=21808033 | doi=10.1073/pnas.1019446108 | pmc=PMC3161570 | url=http://www.ncbi.nlm.nih.gov/entrez/eutils/elink.fcgi?dbfrom=pubmed&amp;tool=sumsearch.org/cite&amp;retmode=ref&amp;cmd=prlinks&amp;id=21808033  }} &lt;/ref&gt;
The rapid increase in the dimensionality of flow cytometry data, coupled with the development of high-throughput robotic platforms capable of assaying hundreds to thousands of samples automatically have created a need for improved computational analysis methods.
&lt;ref name=&quot;pmid19137647&quot;/&gt;

[[File:Fcsmatrix.svg|thumb|400px|left|Representation of flow cytometry data from an instrument with three scatter channels and 13 fluorescent channels. Only the values for the first 30 (of hundreds of thousands) of cells are shown.]]
Flow cytometry data is typically saved for analysis in the form of an array, with fluorescence and scatter channels making the columns, and individual &quot;events&quot; (most of which are cells) making the rows. Typically the number of events are acquired from each sample ranges between the low thousands and the low millions.

==Data formats and interchange==
===History===
===The FCS 3.1 standard===
===Other standards===

==Transformation==
Cell populations detected by flow cytometry are often described as being approximately [[wp:Log-normal distribution|log-normal]]. &lt;ref name=shapiro&gt;{{Cite book  | last1 = Shapiro | first1 = Howard M. | title = Practical flow cytometry | date = 2003 | publisher = Wiley-Liss | location = New York | isbn = 0-471-41125-6 | pages = 235 }} &lt;/ref&gt;
As such, they have traditionally been [[wp:Data_transformation_(statistics)|transformed]] to a [[wp:Logarithmic_scale|logarithmic scale]], often even before data acquisition by use of a [[wp:Log_amplifier|log amplifier]].
On modern instruments, data is usually stored in linear form, and transformed digitally prior to analysis.

However, compensated flow cytometry data frequently contains negative values due to compensation, and cell populations do occur which have low means and normal distributions.&lt;ref name=logicle&gt;{{cite journal| author=Parks DR, Roederer M, Moore WA| title=A new &quot;Logicle&quot; display method avoids deceptive effects of logarithmic scaling for low signals and compensated data. | journal=Cytometry A | year= 2006 | volume= 69 | issue= 6 | pages= 541-51 | pmid=16604519}}&lt;/ref&gt;
Logarithmic transformations tend to compress negative values on the axis, and poorly display normally distributed cell types.&lt;ref name=logicle/&gt;&lt;ref name=flowTrans&gt;{{cite journal| author=Finak G, Perez JM, Weng A, Gottardo R| title=Optimizing transformations for automated, high throughput analysis of flow cytometry data. | journal=BMC Bioinformatics | year= 2010 | volume= 11 | issue=  | pages= 546 | pmid=21050468 }}&lt;/ref&gt;
Alternative transformations which address this issue include the [[wp:Inverse hyperbolic function|hyperbolic arcsine]], the [[wp:Power transform|Box-Cox]]&lt;ref name=&quot;pmid18307272&quot;&gt;{{cite journal| author=Lo K, Brinkman RR, Gottardo R| title=Automated gating of flow cytometry data via robust model-based clustering. | journal=Cytometry A | year= 2008 | volume= 73 | issue= 4 | pages= 321-32 | pmid=18307272 | doi=10.1002/cyto.a.20531 | pmc= | url=http://www.ncbi.nlm.nih.gov/entrez/eutils/elink.fcgi?dbfrom=pubmed&amp;tool=sumsearch.org/cite&amp;retmode=ref&amp;cmd=prlinks&amp;id=18307272  }} &lt;/ref&gt; 
and the log-linear hybrid transformations HyperLog-A&lt;ref name=&quot;pmid15700280&quot;&gt;{{cite journal| author=Bagwell CB| title=Hyperlog-a flexible log-like transform for negative, zero, and positive valued data. | journal=Cytometry A | year= 2005 | volume= 64 | issue= 1 | pages= 34-42 | pmid=15700280 | doi=10.1002/cyto.a.20114 | pmc= | url=http://www.ncbi.nlm.nih.gov/entrez/eutils/elink.fcgi?dbfrom=pubmed&amp;tool=sumsearch.org/cite&amp;retmode=ref&amp;cmd=prlinks&amp;id=15700280  }} &lt;/ref&gt; and Logicle.&lt;ref name=logicle/&gt;&lt;ref name=&quot;pmid22411901&quot;&gt;{{cite journal| author=Moore WA, Parks DR| title=Update for the logicle data scale including operational code implementations. | journal=Cytometry A | year= 2012 | volume= 81 | issue= 4 | pages= 273-7 | pmid=22411901 | doi=10.1002/cyto.a.22030 | pmc= | url=http://www.ncbi.nlm.nih.gov/entrez/eutils/elink.fcgi?dbfrom=pubmed&amp;tool=sumsearch.org/cite&amp;retmode=ref&amp;cmd=prlinks&amp;id=22411901  }} &lt;/ref&gt;

A comparison of commonly used transformations concluded that the biexponential and Box-Cox transformations, when optimally parameterized, provided the clearest visualization and least variance of cell populations across samples.&lt;ref name=flowTrans/&gt; However, a later comparison of the flowTrans package used in that comparison indicated that it did not parameterize the Logicle transformation in a manner consistent with other implementations, potentially calling those results into question.&lt;ref name=&quot;pmid22431383&quot;&gt;{{cite journal| author=Qian Y, Liu Y, Campbell J, Thomson E, Kong YM, Scheuermann RH| title=FCSTrans: an open source software system for FCS file conversion and data transformation. | journal=Cytometry A | year= 2012 | volume= 81 | issue= 5 | pages= 353-6 | pmid=22431383 | doi=10.1002/cyto.a.22037 | pmc= | url=http://www.ncbi.nlm.nih.gov/entrez/eutils/elink.fcgi?dbfrom=pubmed&amp;tool=sumsearch.org/cite&amp;retmode=ref&amp;cmd=prlinks&amp;id=22431383  }} &lt;/ref&gt;

==Quality control==
-Platecore
-FlowQ

==Identifying cell populations==
A critical step in analysis of flow cytometric data is identification of multidimensional regions that contain functionally and phenotypically homogeneous groups of cells for further analysis. &lt;ref name=&quot;lugli2010data&quot;&gt;{{cite journal| author=Lugli E, Roederer M, Cossarizza A| title=Data analysis in flow cytometry: the future just started. | journal=Cytometry A | year= 2010 | volume= 77 | issue= 7 | pages= 705-13 | pmid=20583274 | doi=10.1002/cyto.a.20901 | pmc=PMC2909632 | url=http://www.ncbi.nlm.nih.gov/entrez/eutils/elink.fcgi?dbfrom=pubmed&amp;tool=sumsearch.org/cite&amp;retmode=ref&amp;cmd=prlinks&amp;id=20583274  }} &lt;/ref&gt;

===Gating=== 
TODO: The next 3 paragraphs have been moved from the main wp. Needs to be reworded maybe?
The data generated by flow-cytometers can be plotted in a single [[wp:dimension]], to produce a [[wp:histogram]], or in two-dimensional dot plots or even in three dimensions. The regions on these plots can be sequentially separated, based on fluorescence [[wp:intensity (physics)|intensity]], by creating a series of subset extractions, termed &quot;gates.&quot; Specific gating [[wp:protocols]] exist for diagnostic and clinical purposes especially in relation to [[wp:hematology]].

The plots are often made on logarithmic scales. Because different fluorescent dyes' emission spectra overlap,&lt;ref&gt;http://pingu.salk.edu/flow/fluo.html&lt;/ref&gt; signals at the detectors have to be compensated electronically as well as computationally. Data accumulated using the flow cytometer can be analyzed using software, e.g., WinMDI&lt;ref&gt;{{cite web| url=http://facs.scripps.edu/software.html| title=TSRI Cytometry Software Page|accessdate=2009-09-03}}&lt;/ref&gt;, FCS Express, Flowjo, CytoPaint (aka Paint-A-Gate),&lt;ref&gt;http://leukobyte.com&lt;/ref&gt;, VenturiOne, CellQuest Pro, Cytospec &lt;ref&gt;{{cite web| url=http://www.cyto.purdue.edu/Purdue_software| title=PUCL Cytometry Software Page|accessdate=2011-07-07}}&lt;/ref&gt;, or Kaluza. &lt;ref&gt;{{cite web| url=https://www.beckmancoulter.com| title=Beckman Coulter|accessdate=2013-02-10}}&lt;/ref&gt;

Once the data are collected, there is no need to stay connected to the flow cytometer. For this reason, analysis is most often performed on a separate computer. This is especially necessary in core facilities where usage of these machines is in high demand.

====Gating guided by dimension reduction====

As the number of markers measured by flow cytometry increases, the number of scatter plots that need to be investigated increase exponentially (some markers need to be investigated several times for each cell population to resolve high-dimensional differences between cell populations that appear to be similar in most markers). &lt;ref name=&quot;pmid22028426&quot;&gt;{{cite journal| author=Virgo PF, Gibbs GJ| title=Flow cytometry in clinical pathology. | journal=Ann Clin Biochem | year= 2012 | volume= 49 | issue= Pt 1 | pages= 17-28 | pmid=22028426 | doi=10.1258/acb.2011.011128 | pmc= | url=http://www.ncbi.nlm.nih.gov/entrez/eutils/elink.fcgi?dbfrom=pubmed&amp;tool=sumsearch.org/cite&amp;retmode=ref&amp;cmd=prlinks&amp;id=22028426  }} &lt;/ref&gt; To address this issue, [[wp:Principal_component_analysis]] has been used to summarize a high-dimensional dataset using a combination of markers that maximizes variance. &lt;ref name=&quot;pmid20844562&quot;&gt;{{cite journal| author=Costa ES, Pedreira CE, Barrena S, Lecrevisse Q, Flores J, Quijano S et al.| title=Automated pattern-guided principal component analysis vs expert-based immunophenotypic classification of B-cell chronic lymphoproliferative disorders: a step forward in the standardization of clinical immunophenotyping. | journal=Leukemia | year= 2010 | volume= 24 | issue= 11 | pages= 1927-33 | pmid=20844562 | doi=10.1038/leu.2010.160 | pmc=PMC3035971 | url=http://www.ncbi.nlm.nih.gov/entrez/eutils/elink.fcgi?dbfrom=pubmed&amp;tool=sumsearch.org/cite&amp;retmode=ref&amp;cmd=prlinks&amp;id=20844562  }} &lt;/ref&gt; However, PCA is a linear method and is not able to preserve complex non-linear relationships. More recently, two dimensional [[wp:Minimum_spanning_tree]] layouts have been used to guide manual gating.  Density-based down-sampling and clustering can be used to better represent rare populations and control the time and memory complexity of the minimum spanning tree construction process. &lt;ref name=&quot;pmid21964415&quot;&gt;{{cite journal| author=Qiu P, Simonds EF, Bendall SC, Gibbs KD, Bruggner RV, Linderman MD et al.| title=Extracting a cellular hierarchy from high-dimensional cytometry data with SPADE. | journal=Nat Biotechnol | year= 2011 | volume= 29 | issue= 10 | pages= 886-91 | pmid=21964415 | doi=10.1038/nbt.1991 | pmc=PMC3196363 | url=http://www.ncbi.nlm.nih.gov/entrez/eutils/elink.fcgi?dbfrom=pubmed&amp;tool=sumsearch.org/cite&amp;retmode=ref&amp;cmd=prlinks&amp;id=21964415}} &lt;/ref&gt; More sophisticated [[wp:Dimension_reduction]] algorithms are yet to be investigated. &lt;ref&gt;http://homepage.tudelft.nl/19j49/Matlab_Toolbox_for_Dimensionality_Reduction.html&lt;/ref&gt;

====Automated gating====
Manual gating is error-proned, subjective, time-consuming, and non-reproducible. Addressing these numerous challenges in FCM data analysis has been an area of active research only since 2008. Many individual clustering approaches have recently been developed, including model-based algorithms (e.g., flowClust &lt;ref name=&quot;flowClust&quot;&gt;{{Cite pmid| 19442304}}&lt;/ref&gt;, FLAME, and flowMeans), density based algorithms (e.g. FLOCK and SWIFT), graph-based approaches (e.g. SamSPECTRAL) and hybrids of several categories (flowMeans and flowPeaks).  The FlowCAP (Flow Cytometry: Critical Assessment of Population Identification Methods) project, with active participation from all academic groups with research efforts in the area, is providing a way to objectively cross-compare state-of-the-art automated analysis approaches. 

[[File:6MvA.png|thumb|400px|right|Comparison of consensus of eight independent manual gates (polygons) and automated gates (colored dots).]]

===Probability binning===
-PB paper (Mario)
-FlowFP

-Image: FlowFP plot

===Combinatorial gating===
-FlowType
-Functionality from FlowJo

-Image: flowType pipeline?

==Diagnosis and discovery==
-Definition and distinction
-Classification
-Simplified Presentation of Incredibly Complex Evaluations (SPICE)
-Statistical tests (incl Survival Analysis)


==Public data and software==
===Bioconductor===
:''Main article: [[wp:Bioconductor|Bioconductor]]''
The Bioconductor project is a repository of free open source software, mostly written in the [[wp:R (programming language)|R programming language]]. &lt;ref name=Bioc&gt;{{Cite pmid|15461798}}&lt;/ref&gt;
On 10 February 2013, Bioconductor contained 21 software packages for processing flow cytometry data.&lt;ref name=BiocFlow&gt;{{cite web|url=http://www.bioconductor.org/packages/release/BiocViews.html#___FlowCytometry|name=BioConductor FlowCytometry view|author=Bioconductor|accessdate=10 February 2013}}&lt;/ref&gt;
The central of these packages is flowCore, which provides code and basic data structures for reading, writing and manipulating flow cytometry data. &lt;ref name=flowCore&gt;{{Cite pmid|19358741}}&lt;/ref&gt;

&lt;!-- What else to add? Don't want to list all 21 packages. --&gt;

===Genepattern===
===Cytobank===
===ImmPort===
===FlowRepository===
===Datasets===
GvHD &lt;ref name=GvHD&gt;{{Cite pmid|17531779}}&lt;/ref&gt;

Bendall science paper &lt;ref name=&quot;pmid22693166&quot;/&gt;

FlowCAP

Mario's HIV

==Open problems==
-Summarizing results of high-D data
-Memory and time complexity issues
-Visualization [matlab dimension reduction toolbox]
-Cloud computing?

==See also==
* [[wp:Flow cytometry|Flow cytometry]]
* [[wp:bioinformatics|Bioinformatics]]
* [[wp:Proteomics|Proteomics]]

==References==
&lt;references/&gt;

[[Category:PLoS Computational Biology drafts]]</text>
    </revision>
    <revision>
      <id>2346</id>
      <parentid>2345</parentid>
      <timestamp>2013-02-11T01:26:34Z</timestamp>
      <contributor>
        <username>Nnimaa</username>
        <id>17</id>
      </contributor>
      <comment>/* Automated gating */</comment>
      <sha1>lvukfc6bc9bts4gzk8td9f3ckbe6sm1</sha1>
      <text xml:space="preserve" bytes="16820">[[Flow cytometry data analysis]] is the application of methods from [[wp:bioinformatics|bioinformatics]], [[wp:computational statistics|computational statistics]] and [[wp:machine learning|machine learning]] to [[wp:data analysis|analyze]] [[wp:flow cytometry|flow cytometry]] data.

[[File:Cytometer.svg|thumb|400px|Schematic diagram of a flow cytometer, showing focusing of the fluid sheath, laser, optics (in simplified form, omitting focusing), photomultiplier tubes (PMTs), analogue-to-digital converter, and analysis workstation.]]
==Flow cytometry data==
:''Main article: [[wp:Flow cytometry|Flow cytometry]]''

Flow cytometers operate by [[wp:Hydrodynamic focusing|hydrodynamically focusing]] suspended cells so that they do not overlap in a fluid stream.
The cells are then passed by one or more lasers, and the resulting [[wp:Fluorescence|fluorescent]] and [[wp:Light_scattering|scattered]] light is detected by [[wp:Photomultiplier|photomultipliers]].
By using [[wp:Filter_(optics)|optical filters]], particular [[wp:Fluorophore|fluorophores]] on or within the cells can be quantified by peaks in their [[wp:Emission spectrum|emission spectra]].
These may be [[wp:Autofluorescene|endogenous fluorophores]] such as [[wp:Chlorophyll|chlorophyll]] or [[wp:Transgenesis|transgenic]] [[wp:Green fluorescent protein|green fluorescent protein]], or they may be artificial fluorophores [[wp:Covalent bond|covalently bonded]] to detection molecules such as [[wp:antibody|antibodies]] for detecting [[wp:protein|proteins]], or [[wp:Hybridization probe|hybridization probes]] for detecting [[wp:DNA|DNA]] or [[wp:RNA|RNA]]).


Until the early 2000s, flow cytometry could only measure a few fluorescent markers at a time.
Through the late 1990s into the mid-2000s, however, rapid development of new fluorophores resulted in modern instruments capable of quantifying up to 18 markers per cell.
&lt;ref name=&quot;pmid19137647&quot;&gt;{{cite journal| author=Chattopadhyay PK, Hogerkorp CM, Roederer M| title=A chromatic explosion: the development and future of multiparameter flow cytometry. | journal=Immunology | year= 2008 | volume= 125 | issue= 4 | pages= 441-9 | pmid=19137647 | doi= | pmc=PMC2612557 | url=http://www.ncbi.nlm.nih.gov/entrez/eutils/elink.fcgi?dbfrom=pubmed&amp;tool=sumsearch.org/cite&amp;retmode=ref&amp;cmd=prlinks&amp;id=19137647  }} &lt;/ref&gt; 
More recently, the new technology of mass cytometry replaces fluorophores with [[wp:Rare earth element|rare earth elements]] detected by [[wp:Time-of-flight mass spectrometry|time of flight mass spectrometry]], achieving the ability to measure the expression of 34 markers.
&lt;ref name=&quot;pmid22693166&quot;&gt;{{cite journal| author=Behbehani GK, Bendall SC, Clutter MR, Fantl WJ, Nolan GP| title=Single-cell mass cytometry adapted to measurements of the cell cycle. | journal=Cytometry A | year= 2012 | volume= 81 | issue= 7 | pages= 552-66 | pmid=22693166 | doi=10.1002/cyto.a.22075 | pmc= | url=http://www.ncbi.nlm.nih.gov/entrez/eutils/elink.fcgi?dbfrom=pubmed&amp;tool=sumsearch.org/cite&amp;retmode=ref&amp;cmd=prlinks&amp;id=22693166  }} &lt;/ref&gt;
At the same time, [[wp:Microfluidics|microfluidic]] [[wp:Real-time_polymerase_chain_reaction|qPCR]] methods are providing a flow cytometry-like method of quantifying multiple RNA molecules per cell.
&lt;ref name=&quot;pmid21808033&quot;&gt;{{cite journal| author=White AK, VanInsberghe M, Petriv OI, Hamidi M, Sikorski D, Marra MA et al.| title=High-throughput microfluidic single-cell RT-qPCR. | journal=Proc Natl Acad Sci U S A | year= 2011 | volume= 108 | issue= 34 | pages= 13999-4004 | pmid=21808033 | doi=10.1073/pnas.1019446108 | pmc=PMC3161570 | url=http://www.ncbi.nlm.nih.gov/entrez/eutils/elink.fcgi?dbfrom=pubmed&amp;tool=sumsearch.org/cite&amp;retmode=ref&amp;cmd=prlinks&amp;id=21808033  }} &lt;/ref&gt;
The rapid increase in the dimensionality of flow cytometry data, coupled with the development of high-throughput robotic platforms capable of assaying hundreds to thousands of samples automatically have created a need for improved computational analysis methods.
&lt;ref name=&quot;pmid19137647&quot;/&gt;

[[File:Fcsmatrix.svg|thumb|400px|left|Representation of flow cytometry data from an instrument with three scatter channels and 13 fluorescent channels. Only the values for the first 30 (of hundreds of thousands) of cells are shown.]]
Flow cytometry data is typically saved for analysis in the form of an array, with fluorescence and scatter channels making the columns, and individual &quot;events&quot; (most of which are cells) making the rows. Typically the number of events are acquired from each sample ranges between the low thousands and the low millions.

==Data formats and interchange==
===History===
===The FCS 3.1 standard===
===Other standards===

==Transformation==
Cell populations detected by flow cytometry are often described as being approximately [[wp:Log-normal distribution|log-normal]]. &lt;ref name=shapiro&gt;{{Cite book  | last1 = Shapiro | first1 = Howard M. | title = Practical flow cytometry | date = 2003 | publisher = Wiley-Liss | location = New York | isbn = 0-471-41125-6 | pages = 235 }} &lt;/ref&gt;
As such, they have traditionally been [[wp:Data_transformation_(statistics)|transformed]] to a [[wp:Logarithmic_scale|logarithmic scale]], often even before data acquisition by use of a [[wp:Log_amplifier|log amplifier]].
On modern instruments, data is usually stored in linear form, and transformed digitally prior to analysis.

However, compensated flow cytometry data frequently contains negative values due to compensation, and cell populations do occur which have low means and normal distributions.&lt;ref name=logicle&gt;{{cite journal| author=Parks DR, Roederer M, Moore WA| title=A new &quot;Logicle&quot; display method avoids deceptive effects of logarithmic scaling for low signals and compensated data. | journal=Cytometry A | year= 2006 | volume= 69 | issue= 6 | pages= 541-51 | pmid=16604519}}&lt;/ref&gt;
Logarithmic transformations tend to compress negative values on the axis, and poorly display normally distributed cell types.&lt;ref name=logicle/&gt;&lt;ref name=flowTrans&gt;{{cite journal| author=Finak G, Perez JM, Weng A, Gottardo R| title=Optimizing transformations for automated, high throughput analysis of flow cytometry data. | journal=BMC Bioinformatics | year= 2010 | volume= 11 | issue=  | pages= 546 | pmid=21050468 }}&lt;/ref&gt;
Alternative transformations which address this issue include the [[wp:Inverse hyperbolic function|hyperbolic arcsine]], the [[wp:Power transform|Box-Cox]]&lt;ref name=&quot;pmid18307272&quot;&gt;{{cite journal| author=Lo K, Brinkman RR, Gottardo R| title=Automated gating of flow cytometry data via robust model-based clustering. | journal=Cytometry A | year= 2008 | volume= 73 | issue= 4 | pages= 321-32 | pmid=18307272 | doi=10.1002/cyto.a.20531 | pmc= | url=http://www.ncbi.nlm.nih.gov/entrez/eutils/elink.fcgi?dbfrom=pubmed&amp;tool=sumsearch.org/cite&amp;retmode=ref&amp;cmd=prlinks&amp;id=18307272  }} &lt;/ref&gt; 
and the log-linear hybrid transformations HyperLog-A&lt;ref name=&quot;pmid15700280&quot;&gt;{{cite journal| author=Bagwell CB| title=Hyperlog-a flexible log-like transform for negative, zero, and positive valued data. | journal=Cytometry A | year= 2005 | volume= 64 | issue= 1 | pages= 34-42 | pmid=15700280 | doi=10.1002/cyto.a.20114 | pmc= | url=http://www.ncbi.nlm.nih.gov/entrez/eutils/elink.fcgi?dbfrom=pubmed&amp;tool=sumsearch.org/cite&amp;retmode=ref&amp;cmd=prlinks&amp;id=15700280  }} &lt;/ref&gt; and Logicle.&lt;ref name=logicle/&gt;&lt;ref name=&quot;pmid22411901&quot;&gt;{{cite journal| author=Moore WA, Parks DR| title=Update for the logicle data scale including operational code implementations. | journal=Cytometry A | year= 2012 | volume= 81 | issue= 4 | pages= 273-7 | pmid=22411901 | doi=10.1002/cyto.a.22030 | pmc= | url=http://www.ncbi.nlm.nih.gov/entrez/eutils/elink.fcgi?dbfrom=pubmed&amp;tool=sumsearch.org/cite&amp;retmode=ref&amp;cmd=prlinks&amp;id=22411901  }} &lt;/ref&gt;
[truncated: 8,042,278 more chars]
